# Supplementary material for: GGCX-Associated Phenotypes: An Overview in Search of Genotype-Phenotype Correlations
Source: Int J Mol Sci. 2017 Jan 25;18(2):240. doi: 10.3390/ijms18020240 (PMC5343777; doi:10.3390/ijms18020240)
Supplement: Supplementary file 1 [file ijms-18-00240-s001.zip]

Archive with 3 entries (3 files):
- Table S1-gnomAD_GGCX_20161220.xlsx
- Table S2-GGCX paper_ExclusionCriteria_20161214.xlsx
- ijms-161614-Table S3.pdf
