# Supplementary material for: GGCX-Associated Phenotypes: An Overview in Search of Genotype-Phenotype Correlations
Source: Int J Mol Sci. 2017 Jan 25;18(2):240. doi: 10.3390/ijms18020240 (PMC5343777; doi:10.3390/ijms18020240)
Supplement: Supplementary file 1 [file ijms-18-00240-s001.zip › Table S1-gnomAD_GGCX_20161220.xlsx]

## Sheet: gnomAD data GGCX
Chrom	Position	RSID	Reference	Alternate	Data	Consequence	Protein Consequence	Transcript Consequence	Annotation	Flags	Allele Count	Allele Number	Number of Homozygotes	Allele Frequency	Allele Count African	Allele Number African	Homozygote Count African	Allele Count Ashkenazi Jewish	Allele Number Ashkenazi Jewish	Homozygote Count Ashkenazi Jewish	Allele Count East Asian	Allele Number East Asian	Homozygote Count East Asian	Allele Count European (Finnish)	Allele Number European (Finnish)	Homozygote Count European (Finnish)	Allele Count European (Non-Finnish)	Allele Number European (Non-Finnish)	Homozygote Count European (Non-Finnish)	Allele Count Latino	Allele Number Latino	Homozygote Count Latino	Allele Count Other	Allele Number Other	Homozygote Count Other	Allele Count South Asian	Allele Number South Asian	Homozygote Count South Asian
2	85777741	.	T	C	G	p.Asn674Ser	p.Asn674Ser	c.2021A>G	missense		1	30256	0	3.31e-5	1	8510	0	0	292	0	0	1596	0	0	3518	0	0	14558	0	0	762	0	0	1020	0	0	0	0
2	85777815	.	G	GC	G	p.Glu651Ter	p.Glu651Ter	c.1946dupG	frameshift		1	30256	0	3.31e-5	0	8506	0	0	292	0	0	1596	0	0	3510	0	1	14570	0	0	762	0	0	1020	0	0	0	0
2	85778733	.	C	T	E G	p.Gly537Glu	p.Gly537Glu	c.1610G>A	missense		1	30254	0	3.31e-5	0	8504	0	0	292	0	0	1594	0	0	3518	0	1	14564	0	0	762	0	0	1020	0	0	0	0
2	85779003	.	G	A	G	p.Ala514Val	p.Ala514Val	c.1541C>T	missense		1	30240	0	3.31e-5	1	8502	0	0	292	0	0	1596	0	0	3518	0	0	14550	0	0	762	0	0	1020	0	0	0	0
2	85779016	.	A	G	G	p.Ser510Pro	p.Ser510Pro	c.1528T>C	missense		1	30242	0	3.31e-5	1	8504	0	0	292	0	0	1594	0	0	3516	0	0	14554	0	0	762	0	0	1020	0	0	0	0
2	85779061	.	G	A	G	p.Pro495Ser	p.Pro495Ser	c.1483C>T	missense		1	30246	0	3.31e-5	0	8496	0	0	292	0	0	1596	0	0	3518	0	1	14562	0	0	762	0	0	1020	0	0	0	0
2	85779079	rs375186088	C	A	G	p.Val489Leu	p.Val489Leu	c.1465G>T	missense		1	30248	0	3.31e-5	0	8506	0	0	292	0	0	1596	0	0	3516	0	1	14556	0	0	762	0	0	1020	0	0	0	0
2	85780565	.	C	T	G	p.Trp315Ter	p.Trp315Ter	c.945G>A	stop gained		1	30242	0	3.31e-5	0	8504	0	0	290	0	1	1594	0	0	3518	0	0	14554	0	0	762	0	0	1020	0	0	0	0
2	85782707	.	T	C	G	p.Ile209Val	p.Ile209Val	c.625A>G	missense		1	30228	0	3.31e-5	0	8496	0	0	292	0	0	1590	0	0	3516	0	1	14552	0	0	762	0	0	1020	0	0	0	0
2	85787946	.	A	C	G	p.Phe69Cys	p.Phe69Cys	c.206T>G	missense		1	30246	0	3.31e-5	0	8500	0	0	292	0	1	1592	0	0	3516	0	0	14566	0	0	762	0	0	1018	0	0	0	0
2	85777214	.	A	G	G	p.Ile707Thr	p.Ile707Thr	c.2120T>C	missense		1	30262	0	3.3e-5	0	8512	0	0	292	0	0	1594	0	0	3518	0	1	14564	0	0	762	0	0	1020	0	0	0	0
2	85778954	.	GACC	G	G	p.Val530del	p.Val530del	c.1587_1589delGGT	inframe deletion		1	30260	0	3.3e-5	0	8510	0	0	292	0	0	1596	0	0	3518	0	1	14562	0	0	762	0	0	1020	0	0	0	0
2	85780537	.	G	A	G	p.Arg325Ter	p.Arg325Ter	c.973C>T	stop gained		1	30260	0	3.3e-5	0	8510	0	0	292	0	0	1596	0	0	3516	0	1	14564	0	0	762	0	0	1020	0	0	0	0
2	85777086	.	T	C	E	p.Asn750Asp	p.Asn750Asp	c.2248A>G	missense		1	252354	0	3.96e-6	0	17370	0	0	9870	0	0	17348	0	0	22574	0	0	112186	0	1	35712	0	0	6394	0	0	30900	0
2	85777088	.	G	A	E	p.Ser749Leu	p.Ser749Leu	c.2246C>T	missense		1	252340	0	3.96e-6	0	17370	0	0	9870	0	0	17348	0	0	22574	0	0	112172	0	0	35712	0	0	6394	0	1	30900	0
2	85777091	.	T	C	E	p.Glu748Gly	p.Glu748Gly	c.2243A>G	missense		1	252354	0	3.96e-6	0	17370	0	0	9870	0	0	17348	0	0	22574	0	1	112186	0	0	35712	0	0	6394	0	0	30900	0
2	85777092	.	CAGG	C	E	p.Pro747del	p.Pro747del	c.2239_2241delCCT	inframe deletion		1	252344	0	3.96e-6	1	17370	0	0	9870	0	0	17348	0	0	22574	0	0	112178	0	0	35712	0	0	6394	0	0	30898	0
2	85777097	.	G	A	E	p.Pro746Leu	p.Pro746Leu	c.2237C>T	missense		1	252294	0	3.96e-6	0	17370	0	0	9868	0	0	17348	0	0	22574	0	1	112130	0	0	35710	0	0	6394	0	0	30900	0
2	85777100	.	T	C	E	p.Asn745Ser	p.Asn745Ser	c.2234A>G	missense		1	252292	0	3.96e-6	1	17370	0	0	9870	0	0	17348	0	0	22574	0	0	112124	0	0	35712	0	0	6394	0	0	30900	0
2	85777691	.	C	T	E	p.Val691Ile	p.Val691Ile	c.2071G>A	missense		1	252408	0	3.96e-6	0	17370	0	0	9868	0	0	17348	0	0	22574	0	0	112244	0	0	35712	0	0	6392	0	1	30900	0
2	85777694	.	A	C	E	p.Tyr690Asp	p.Tyr690Asp	c.2068T>G	missense		1	252400	0	3.96e-6	0	17370	0	0	9870	0	0	17340	0	0	22574	0	0	112242	0	0	35712	0	0	6392	0	1	30900	0
2	85777694	.	A	G	E	p.Tyr690His	p.Tyr690His	c.2068T>C	missense		1	252400	0	3.96e-6	0	17370	0	0	9870	0	0	17340	0	0	22574	0	1	112242	0	0	35712	0	0	6392	0	0	30900	0
2	85777702	.	C	T	E	p.Arg687Gln	p.Arg687Gln	c.2060G>A	missense		1	252402	0	3.96e-6	0	17370	0	0	9870	0	0	17348	0	0	22574	0	1	112236	0	0	35712	0	0	6392	0	0	30900	0
2	85777703	rs376920829	G	GC	E	p.Arg687AlafsTer43	p.Arg687AlafsTer43	c.2058dupG	frameshift		1	252400	0	3.96e-6	0	17368	0	0	9870	0	0	17348	0	0	22574	0	1	112236	0	0	35712	0	0	6392	0	0	30900	0
2	85777710	.	G	T	E	p.Phe684Leu	p.Phe684Leu	c.2052C>A	missense		1	252408	0	3.96e-6	0	17370	0	0	9870	0	0	17348	0	0	22574	0	0	112240	0	0	35712	0	0	6394	0	1	30900	0
2	85777710	.	GA	G	E	p.Phe684SerfsTer14	p.Phe684SerfsTer14	c.2051delT	frameshift		1	252408	0	3.96e-6	0	17370	0	0	9870	0	0	17348	0	0	22574	0	1	112240	0	0	35712	0	0	6394	0	0	30900	0
2	85777711	.	A	T	E	p.Phe684Tyr	p.Phe684Tyr	c.2051T>A	missense		1	252412	0	3.96e-6	0	17370	0	0	9870	0	0	17348	0	0	22574	0	0	112244	0	0	35712	0	0	6394	0	1	30900	0
2	85777714	.	C	A	E	p.Arg683Leu	p.Arg683Leu	c.2048G>T	missense		1	252406	0	3.96e-6	0	17370	0	0	9870	0	0	17348	0	0	22574	0	0	112238	0	0	35712	0	0	6394	0	1	30900	0
2	85777727	.	C	T	E	p.Glu679Lys	p.Glu679Lys	c.2035G>A	missense		1	252406	0	3.96e-6	0	17370	0	0	9870	0	0	17348	0	0	22574	0	0	112238	0	1	35712	0	0	6394	0	0	30900	0
2	85777767	.	C	G	E	p.Arg665Ser	p.Arg665Ser	c.1995G>C	missense		1	252412	0	3.96e-6	0	17370	0	0	9870	0	0	17348	0	0	22574	0	1	112242	0	0	35712	0	0	6396	0	0	30900	0
2	85777787	.	A	G	E	p.Phe659Leu	p.Phe659Leu	c.1975T>C	missense		1	252420	0	3.96e-6	0	17370	0	1	9870	0	0	17348	0	0	22574	0	0	112250	0	0	35712	0	0	6396	0	0	30900	0
2	85777789	.	G	A	E	p.Thr658Ile	p.Thr658Ile	c.1973C>T	missense		1	252414	0	3.96e-6	0	17370	0	0	9870	0	0	17348	0	0	22574	0	0	112244	0	1	35712	0	0	6396	0	0	30900	0
2	85777807	.	G	A	E	p.Pro652Leu	p.Pro652Leu	c.1955C>T	missense		1	252412	0	3.96e-6	0	17368	0	0	9870	0	1	17348	0	0	22574	0	0	112244	0	0	35712	0	0	6396	0	0	30900	0
2	85777829	.	C	G	E	p.Glu645Gln	p.Glu645Gln	c.1933G>C	missense		1	252398	0	3.96e-6	0	17370	0	0	9870	0	0	17348	0	0	22572	0	1	112230	0	0	35712	0	0	6396	0	0	30900	0
2	85777831	.	C	G	E	p.Gly644Ala	p.Gly644Ala	c.1931G>C	missense		1	252400	0	3.96e-6	0	17370	0	0	9870	0	1	17348	0	0	22572	0	0	112232	0	0	35712	0	0	6396	0	0	30900	0
2	85777832	.	C	T	E	p.Gly644Arg	p.Gly644Arg	c.1930G>A	missense		1	252394	0	3.96e-6	1	17370	0	0	9870	0	0	17348	0	0	22572	0	0	112226	0	0	35712	0	0	6396	0	0	30900	0
2	85777854	.	TG	T	E	p.Pro636GlnfsTer11	p.Pro636GlnfsTer11	c.1907delC	frameshift		1	252332	0	3.96e-6	0	17368	0	0	9870	0	0	17348	0	0	22574	0	1	112166	0	0	35712	0	0	6396	0	0	30898	0
2	85777855	rs368899866	G	A	E	p.Pro636Leu	p.Pro636Leu	c.1907C>T	missense		1	252320	0	3.96e-6	0	17366	0	0	9870	0	0	17348	0	0	22574	0	0	112158	0	0	35712	0	0	6394	0	1	30898	0
2	85778063	.	C	T	E	p.Val625Met	p.Val625Met	c.1873G>A	missense		1	252386	0	3.96e-6	0	17370	0	0	9870	0	0	17348	0	0	22570	0	1	112222	0	0	35710	0	0	6396	0	0	30900	0
2	85778067	.	T	A	E	p.Glu623Asp	p.Glu623Asp	c.1869A>T	missense		1	252394	0	3.96e-6	0	17370	0	0	9868	0	0	17348	0	0	22572	0	0	112230	0	0	35710	0	0	6396	0	1	30900	0
2	85778095	.	T	C	E	p.Asp614Gly	p.Asp614Gly	c.1841A>G	missense		1	252398	0	3.96e-6	0	17370	0	0	9870	0	1	17348	0	0	22572	0	0	112230	0	0	35712	0	0	6396	0	0	30900	0
2	85778099	.	G	A	E	p.Gln613Ter	p.Gln613Ter	c.1837C>T	stop gained		1	252394	0	3.96e-6	0	17370	0	0	9870	0	0	17348	0	0	22574	0	1	112226	0	0	35710	0	0	6396	0	0	30900	0
2	85778102	.	C	G	E	p.Glu612Gln	p.Glu612Gln	c.1834G>C	missense		1	252394	0	3.96e-6	0	17370	0	0	9870	0	0	17348	0	0	22570	0	1	112230	0	0	35710	0	0	6396	0	0	30900	0
2	85778104	.	A	G	E	p.Leu611Pro	p.Leu611Pro	c.1832T>C	missense		1	252394	0	3.96e-6	0	17370	0	0	9868	0	0	17348	0	0	22574	0	0	112228	0	0	35710	0	0	6396	0	1	30900	0
2	85778108	.	C	A	E	p.Ala610Ser	p.Ala610Ser	c.1828G>T	missense		1	252392	0	3.96e-6	0	17370	0	0	9870	0	1	17348	0	0	22574	0	0	112224	0	0	35710	0	0	6396	0	0	30900	0
2	85778120	rs376104544	T	C	E	p.Thr606Ala	p.Thr606Ala	c.1816A>G	missense		1	252390	0	3.96e-6	0	17370	0	0	9870	0	0	17348	0	0	22574	0	0	112222	0	0	35710	0	1	6396	0	0	30900	0
2	85778138	.	T	C	E	p.Met600Val	p.Met600Val	c.1798A>G	missense		1	252384	0	3.96e-6	0	17370	0	0	9870	0	0	17348	0	0	22574	0	1	112216	0	0	35710	0	0	6396	0	0	30900	0
2	85778142	.	G	T	E	p.Cys598Ter	p.Cys598Ter	c.1794C>A	stop gained		1	252366	0	3.96e-6	0	17370	0	0	9870	0	0	17348	0	0	22574	0	1	112200	0	0	35710	0	0	6394	0	0	30900	0
2	85778150	.	G	A	E	p.Pro596Ser	p.Pro596Ser	c.1786C>T	missense		1	252356	0	3.96e-6	0	17366	0	0	9870	0	0	17348	0	0	22572	0	1	112194	0	0	35710	0	0	6396	0	0	30900	0
2	85778153	.	T	A	E	p.Ser595Cys	p.Ser595Cys	c.1783A>T	missense		1	252352	0	3.96e-6	0	17368	0	0	9870	0	0	17346	0	0	22572	0	1	112190	0	0	35710	0	0	6396	0	0	30900	0
2	85778155	.	G	C	E	p.Pro594Arg	p.Pro594Arg	c.1781C>G	missense		1	252348	0	3.96e-6	0	17368	0	0	9870	0	0	17348	0	0	22568	0	0	112188	0	0	35710	0	0	6396	0	1	30900	0
2	85778185	.	C	T	E	p.Gly584Asp	p.Gly584Asp	c.1751G>A	missense		1	252210	0	3.96e-6	0	17368	0	0	9870	0	0	17348	0	0	22556	0	0	112062	0	1	35710	0	0	6396	0	0	30900	0
2	85778611	.	T	C	E	p.Lys578Glu	p.Lys578Glu	c.1732A>G	missense		1	252396	0	3.96e-6	0	17370	0	0	9868	0	0	17348	0	0	22554	0	1	112248	0	0	35712	0	0	6396	0	0	30900	0
2	85778616	.	C	G	E	p.Gly576Ala	p.Gly576Ala	c.1727G>C	missense		1	252398	0	3.96e-6	0	17370	0	0	9870	0	0	17348	0	0	22554	0	1	112250	0	0	35712	0	0	6394	0	0	30900	0
2	85778640	.	T	C	E	p.Gln568Arg	p.Gln568Arg	c.1703A>G	missense		1	252410	0	3.96e-6	0	17370	0	0	9870	0	0	17348	0	0	22562	0	0	112252	0	0	35712	0	0	6396	0	1	30900	0
2	85778646	.	G	A	E	p.Ala566Val	p.Ala566Val	c.1697C>T	missense		1	252368	0	3.96e-6	0	17370	0	0	9870	0	0	17348	0	0	22548	0	0	112224	0	1	35712	0	0	6396	0	0	30900	0
2	85778672	.	C	G	E	p.Gln557His	p.Gln557His	c.1671G>C	missense		1	252362	0	3.96e-6	0	17370	0	0	9870	0	0	17348	0	0	22532	0	1	112238	0	0	35712	0	0	6392	0	0	30900	0
2	85778674	.	G	T	E	p.Gln557Lys	p.Gln557Lys	c.1669C>A	missense		1	252346	0	3.96e-6	0	17370	0	0	9870	0	0	17348	0	0	22526	0	0	112226	0	0	35712	0	0	6394	0	1	30900	0
2	85778692	.	T	G	E	p.Thr551Pro	p.Thr551Pro	c.1651A>C	missense		1	252306	0	3.96e-6	0	17370	0	0	9868	0	0	17348	0	0	22478	0	1	112238	0	0	35712	0	0	6392	0	0	30900	0
2	85778696	.	GC	G	E	p.Gly549AlafsTer12	p.Gly549AlafsTer12	c.1646delG	frameshift		1	252220	0	3.96e-6	0	17368	0	0	9868	0	0	17348	0	0	22410	0	1	112222	0	0	35712	0	0	6392	0	0	30900	0
2	85778933	.	A	G	E	c.1609+2T>C		c.1609+2T>C	splice donor		1	252412	0	3.96e-6	0	17370	0	0	9870	0	0	17348	0	0	22574	0	1	112244	0	0	35712	0	0	6394	0	0	30900	0
2	85778938	.	G	A	E	p.Pro536Ser	p.Pro536Ser	c.1606C>T	missense		1	252408	0	3.96e-6	0	17370	0	0	9868	0	0	17348	0	0	22574	0	0	112242	0	0	35712	0	0	6394	0	1	30900	0
2	85778950	.	T	G	E	p.Ile532Leu	p.Ile532Leu	c.1594A>C	missense		1	252402	0	3.96e-6	0	17370	0	0	9868	0	0	17348	0	0	22574	0	0	112236	0	0	35712	0	0	6394	0	1	30900	0
2	85778959	.	C	T	E	p.Val529Met	p.Val529Met	c.1585G>A	missense		1	252396	0	3.96e-6	0	17370	0	0	9870	0	0	17348	0	0	22574	0	1	112228	0	0	35712	0	0	6394	0	0	30900	0
2	85778965	.	T	C	E	p.Thr527Ala	p.Thr527Ala	c.1579A>G	missense		1	252394	0	3.96e-6	0	17370	0	0	9870	0	1	17348	0	0	22574	0	0	112226	0	0	35712	0	0	6394	0	0	30900	0
2	85778979	.	C	T	E	p.Ser522Asn	p.Ser522Asn	c.1565G>A	missense		1	252378	0	3.96e-6	0	17370	0	0	9870	0	0	17348	0	0	22572	0	1	112212	0	0	35712	0	0	6394	0	0	30900	0
2	85779016	.	A	T	E	p.Ser510Thr	p.Ser510Thr	c.1528T>A	missense		1	252340	0	3.96e-6	0	17370	0	0	9868	0	0	17348	0	0	22574	0	0	112176	0	0	35710	0	0	6394	0	1	30900	0
2	85779045	.	G	A	E	p.Ser500Phe	p.Ser500Phe	c.1499C>T	missense		1	252342	0	3.96e-6	1	17370	0	0	9868	0	0	17348	0	0	22574	0	0	112182	0	0	35710	0	0	6392	0	0	30898	0
2	85779054	rs146758153	T	G	E	p.Gln497Pro	p.Gln497Pro	c.1490A>C	missense		1	252350	0	3.96e-6	0	17370	0	0	9868	0	0	17348	0	0	22574	0	1	112188	0	0	35710	0	0	6392	0	0	30900	0
2	85779065	.	C	A	E	p.Trp493Cys	p.Trp493Cys	c.1479G>T	missense		1	252340	0	3.96e-6	0	17370	0	0	9868	0	0	17348	0	0	22574	0	0	112180	0	0	35708	0	0	6394	0	1	30898	0
2	85779070	rs150990432	C	A	E	p.Ala492Ser	p.Ala492Ser	c.1474G>T	missense		1	252322	0	3.96e-6	0	17370	0	0	9868	0	0	17348	0	0	22574	0	0	112166	0	1	35706	0	0	6392	0	0	30898	0
2	85779540	.	T	C	E	p.Arg480Gly	p.Arg480Gly	c.1438A>G	missense		1	252422	0	3.96e-6	0	17370	0	0	9870	0	0	17348	0	0	22574	0	0	112252	0	1	35712	0	0	6396	0	0	30900	0
2	85779543	.	G	A	E	p.Gln479Ter	p.Gln479Ter	c.1435C>T	stop gained		1	252416	0	3.96e-6	0	17370	0	0	9870	0	0	17348	0	0	22574	0	1	112246	0	0	35712	0	0	6396	0	0	30900	0
2	85779561	.	T	C	E	p.Ile473Val	p.Ile473Val	c.1417A>G	missense		1	252418	0	3.96e-6	0	17370	0	0	9870	0	0	17348	0	0	22574	0	1	112248	0	0	35712	0	0	6396	0	0	30900	0
2	85779570	.	A	G	E	p.Trp470Arg	p.Trp470Arg	c.1408T>C	missense		1	252410	0	3.96e-6	0	17370	0	0	9870	0	0	17348	0	1	22574	0	0	112240	0	0	35712	0	0	6396	0	0	30900	0
2	85779584	.	A	G	E	p.Ile465Thr	p.Ile465Thr	c.1394T>C	missense		1	252424	0	3.96e-6	0	17370	0	0	9870	0	0	17348	0	0	22574	0	1	112254	0	0	35712	0	0	6396	0	0	30900	0
2	85779632	.	G	C	E	p.Thr449Ser	p.Thr449Ser	c.1346C>G	missense		1	252414	0	3.96e-6	0	17370	0	0	9870	0	0	17348	0	0	22572	0	1	112246	0	0	35712	0	0	6396	0	0	30900	0
2	85779653	.	T	C	E	p.Asp442Gly	p.Asp442Gly	c.1325A>G	missense		1	252418	0	3.96e-6	0	17370	0	0	9870	0	0	17348	0	0	22574	0	0	112248	0	1	35712	0	0	6396	0	0	30900	0
2	85779663	.	C	A	E	p.Asp439Tyr	p.Asp439Tyr	c.1315G>T	missense		1	252416	0	3.96e-6	0	17370	0	0	9870	0	1	17348	0	0	22572	0	0	112248	0	0	35712	0	0	6396	0	0	30900	0
2	85780085	.	C	T	E	p.Glu422Lys	p.Glu422Lys	c.1264G>A	missense		1	252320	0	3.96e-6	0	17370	0	0	9870	0	0	17348	0	0	22574	0	1	112152	0	0	35712	0	0	6394	0	0	30900	0
2	85780087	.	C	T	E	p.Gly421Asp	p.Gly421Asp	c.1262G>A	missense		1	252340	0	3.96e-6	0	17370	0	0	9870	0	0	17348	0	0	22574	0	1	112172	0	0	35712	0	0	6394	0	0	30900	0
2	85780110	.	G	C	E	p.Ile413Met	p.Ile413Met	c.1239C>G	missense		1	252378	0	3.96e-6	0	17370	0	0	9868	0	0	17348	0	0	22574	0	1	112214	0	0	35710	0	0	6394	0	0	30900	0
2	85780111	.	A	G	E	p.Ile413Thr	p.Ile413Thr	c.1238T>C	missense		1	252384	0	3.96e-6	0	17370	0	0	9868	0	0	17348	0	0	22574	0	1	112218	0	0	35712	0	0	6394	0	0	30900	0
2	85780115	.	T	C	E	p.Lys412Glu	p.Lys412Glu	c.1234A>G	missense		1	252384	0	3.96e-6	0	17370	0	0	9868	0	0	17348	0	0	22574	0	1	112218	0	0	35712	0	0	6394	0	0	30900	0
2	85780116	.	C	CCT	E	p.Lys412GlyfsTer34	p.Lys412GlyfsTer34	c.1232_1233insAG	frameshift		1	252378	0	3.96e-6	0	17370	0	0	9868	0	0	17348	0	0	22574	0	0	112212	0	0	35712	0	0	6394	0	1	30900	0
2	85780123	.	T	C	E	p.Gln409Arg	p.Gln409Arg	c.1226A>G	missense		1	252384	0	3.96e-6	0	17370	0	0	9868	0	0	17348	0	0	22574	0	0	112218	0	0	35712	0	0	6394	0	1	30900	0
2	85780130	.	A	C	E	p.Ser407Ala	p.Ser407Ala	c.1219T>G	missense		1	252380	0	3.96e-6	0	17370	0	0	9868	0	0	17348	0	0	22574	0	1	112214	0	0	35712	0	0	6394	0	0	30900	0
2	85780132	rs139574592	C	A	E	p.Arg406Leu	p.Arg406Leu	c.1217G>T	missense		1	252382	0	3.96e-6	0	17370	0	0	9868	0	0	17348	0	0	22574	0	0	112216	0	0	35712	0	0	6394	0	1	30900	0
2	85780137	.	G	T	E	p.His404Gln	p.His404Gln	c.1212C>A	missense		1	252398	0	3.96e-6	0	17370	0	0	9870	0	0	17348	0	0	22574	0	0	112228	0	0	35712	0	0	6396	0	1	30900	0
2	85780142	.	C	A	E	p.Val403Leu	p.Val403Leu	c.1207G>T	missense		1	252390	0	3.96e-6	0	17370	0	0	9868	0	0	17348	0	0	22574	0	0	112222	0	1	35712	0	0	6396	0	0	30900	0
2	85780147	.	A	G	E	p.Met401Thr	p.Met401Thr	c.1202T>C	missense		1	252388	0	3.96e-6	0	17370	0	0	9868	0	0	17348	0	0	22574	0	1	112220	0	0	35712	0	0	6396	0	0	30900	0
2	85780148	.	T	C	E	p.Met401Val	p.Met401Val	c.1201A>G	missense		1	252390	0	3.96e-6	0	17370	0	0	9868	0	0	17348	0	0	22574	0	1	112222	0	0	35712	0	0	6396	0	0	30900	0
2	85780163	.	C	T	E	p.Gly396Ser	p.Gly396Ser	c.1186G>A	missense		1	252390	0	3.96e-6	0	17370	0	0	9868	0	0	17348	0	0	22574	0	1	112222	0	0	35712	0	0	6396	0	0	30900	0
2	85780168	rs121909675	A	C	E	p.Leu394Arg	p.Leu394Arg	c.1181T>G	missense		1	252392	0	3.96e-6	0	17370	0	0	9870	0	0	17348	0	0	22574	0	1	112222	0	0	35712	0	0	6396	0	0	30900	0
2	85780171	.	C	A	E	p.Gly393Val	p.Gly393Val	c.1178G>T	missense		1	252384	0	3.96e-6	0	17370	0	0	9870	0	0	17348	0	0	22574	0	0	112214	0	0	35712	0	0	6396	0	1	30900	0
2	85780187	.	T	C	E	p.Asn388Asp	p.Asn388Asp	c.1162A>G	missense		1	252380	0	3.96e-6	0	17370	0	0	9868	0	0	17348	0	0	22572	0	0	112214	0	0	35712	0	0	6396	0	1	30900	0
2	85780410	.	G	A	E	p.Thr367Ile	p.Thr367Ile	c.1100C>T	missense		1	252310	0	3.96e-6	1	17366	0	0	9870	0	0	17348	0	0	22572	0	0	112150	0	0	35712	0	0	6392	0	0	30900	0
2	85780427	.	C	A	E	p.Gln361His	p.Gln361His	c.1083G>T	missense		1	252334	0	3.96e-6	0	17368	0	0	9866	0	1	17348	0	0	22572	0	0	112174	0	0	35712	0	0	6394	0	0	30900	0
2	85780429	rs376290584	G	A	E	p.Gln361Ter	p.Gln361Ter	c.1081C>T	stop gained		1	252360	0	3.96e-6	0	17368	0	0	9870	0	0	17348	0	0	22572	0	1	112196	0	0	35712	0	0	6394	0	0	30900	0
2	85780443	.	G	A	E	p.Pro356Leu	p.Pro356Leu	c.1067C>T	missense		1	252378	0	3.96e-6	0	17368	0	0	9870	0	0	17348	0	0	22574	0	1	112212	0	0	35712	0	0	6394	0	0	30900	0
2	85780447	.	T	C	E	p.Lys355Glu	p.Lys355Glu	c.1063A>G	missense		1	252378	0	3.96e-6	0	17368	0	0	9868	0	0	17348	0	0	22574	0	1	112216	0	0	35710	0	0	6394	0	0	30900	0
2	85780461	.	C	T	E	p.Gly350Asp	p.Gly350Asp	c.1049G>A	missense		1	252378	0	3.96e-6	0	17368	0	0	9868	0	0	17348	0	0	22574	0	1	112214	0	0	35712	0	0	6394	0	0	30900	0
2	85780466	.	G	T	E	p.Ser348Arg	p.Ser348Arg	c.1044C>A	missense		1	252360	0	3.96e-6	0	17364	0	0	9866	0	0	17348	0	0	22574	0	0	112204	0	1	35710	0	0	6394	0	0	30900	0
2	85780467	.	C	T	E	p.Ser348Asn	p.Ser348Asn	c.1043G>A	missense		1	252368	0	3.96e-6	0	17368	0	0	9868	0	0	17348	0	0	22574	0	1	112206	0	0	35710	0	0	6394	0	0	30900	0
2	85780485	.	G	C	E	p.Ser342Cys	p.Ser342Cys	c.1025C>G	missense		1	252304	0	3.96e-6	0	17368	0	0	9870	0	1	17346	0	0	22574	0	0	112146	0	0	35708	0	0	6392	0	0	30900	0
2	85780492	.	T	A	E	p.Ser340Cys	p.Ser340Cys	c.1018A>T	missense		1	252282	0	3.96e-6	0	17368	0	0	9870	0	0	17348	0	0	22574	0	1	112124	0	0	35706	0	0	6392	0	0	30900	0
2	85781269	.	T	C	E	p.Ile296Val	p.Ile296Val	c.886A>G	missense		1	252402	0	3.96e-6	0	17370	0	0	9870	0	0	17348	0	0	22574	0	1	112232	0	0	35712	0	0	6396	0	0	30900	0
2	85781281	.	G	A	E	p.Gln292Ter	p.Gln292Ter	c.874C>T	stop gained		1	252398	0	3.96e-6	0	17368	0	0	9870	0	0	17348	0	0	22574	0	1	112232	0	0	35712	0	0	6394	0	0	30900	0
2	85781290	.	T	C	E	p.Met289Val	p.Met289Val	c.865A>G	missense		1	252402	0	3.96e-6	0	17368	0	0	9870	0	0	17348	0	0	22574	0	1	112236	0	0	35712	0	0	6394	0	0	30900	0
2	85781295	rs185952482	T	C	E	p.His287Arg	p.His287Arg	c.860A>G	missense		1	252382	0	3.96e-6	0	17370	0	0	9870	0	0	17348	0	0	22574	0	0	112214	0	1	35712	0	0	6394	0	0	30900	0
2	85781304	rs75294795	G	A	E	p.Ser284Phe	p.Ser284Phe	c.851C>T	missense		1	252382	0	3.96e-6	0	17370	0	0	9870	0	0	17348	0	0	22574	0	1	112214	0	0	35712	0	0	6394	0	0	30900	0
2	85781308	.	C	G	E	p.Val283Leu	p.Val283Leu	c.847G>C	missense		1	252378	0	3.96e-6	0	17370	0	0	9868	0	0	17348	0	0	22574	0	1	112212	0	0	35712	0	0	6394	0	0	30900	0
2	85781355	.	C	G	E	p.Gly267Ala	p.Gly267Ala	c.800G>C	missense		1	252366	0	3.96e-6	0	17370	0	0	9870	0	0	17348	0	0	22574	0	0	112198	0	0	35712	0	0	6394	0	1	30900	0
2	85781361	.	G	A	E	p.Ser265Leu	p.Ser265Leu	c.794C>T	missense		1	252334	0	3.96e-6	0	17370	0	0	9866	0	0	17348	0	0	22574	0	0	112170	0	1	35712	0	0	6394	0	0	30900	0
2	85781364	.	A	G	E	p.Leu264Pro	p.Leu264Pro	c.791T>C	missense		1	252334	0	3.96e-6	0	17370	0	0	9866	0	1	17348	0	0	22574	0	0	112172	0	0	35712	0	0	6392	0	0	30900	0
2	85781412	.	T	A	E	p.Glu248Val	p.Glu248Val	c.743A>T	missense		1	252248	0	3.96e-6	0	17368	0	0	9862	0	0	17348	0	0	22574	0	1	112092	0	0	35710	0	0	6394	0	0	30900	0
2	85781413	.	C	T	E	p.Glu248Lys	p.Glu248Lys	c.742G>A	missense		1	252238	0	3.96e-6	0	17368	0	0	9862	0	0	17348	0	0	22574	0	1	112086	0	0	35708	0	0	6394	0	0	30898	0
2	85782614	.	G	T	E	p.Pro240Thr	p.Pro240Thr	c.718C>A	missense		1	252386	0	3.96e-6	0	17368	0	0	9868	0	0	17346	0	0	22570	0	1	112232	0	0	35710	0	0	6394	0	0	30898	0
2	85782641	.	A	T	E	p.Tyr231Asn	p.Tyr231Asn	c.691T>A	missense		1	252424	0	3.96e-6	0	17370	0	0	9870	0	0	17348	0	0	22574	0	0	112258	0	1	35710	0	0	6394	0	0	30900	0
2	85782652	.	T	C	E	p.Tyr227Cys	p.Tyr227Cys	c.680A>G	missense		1	252422	0	3.96e-6	0	17370	0	0	9870	0	0	17348	0	0	22574	0	1	112254	0	0	35712	0	0	6394	0	0	30900	0
2	85782667	.	T	C	E	p.Asp222Gly	p.Asp222Gly	c.665A>G	missense		1	252426	0	3.96e-6	0	17370	0	0	9870	0	0	17348	0	0	22574	0	1	112258	0	0	35712	0	0	6394	0	0	30900	0
2	85782678	.	C	CT	E	p.Leu219AlafsTer7	p.Leu219AlafsTer7	c.653dupA	frameshift		1	252414	0	3.96e-6	0	17370	0	0	9870	0	0	17348	0	0	22570	0	1	112250	0	0	35712	0	0	6394	0	0	30900	0
2	85782680	.	T	G	E	p.Lys218Gln	p.Lys218Gln	c.652A>C	missense		1	252406	0	3.96e-6	0	17370	0	0	9870	0	0	17348	0	0	22570	0	1	112242	0	0	35712	0	0	6394	0	0	30900	0
2	85782686	.	C	T	E	p.Val216Met	p.Val216Met	c.646G>A	missense		1	252414	0	3.96e-6	1	17370	0	0	9870	0	0	17348	0	0	22572	0	0	112250	0	0	35710	0	0	6394	0	0	30900	0
2	85783322	.	C	A	E	p.Ala201Ser	p.Ala201Ser	c.601G>T	missense		1	252218	0	3.96e-6	0	17354	0	0	9860	0	0	17348	0	0	22560	0	0	112098	0	1	35706	0	0	6392	0	0	30900	0
2	85785581	.	A	C	E	p.Met174Arg	p.Met174Arg	c.521T>G	missense		1	252412	0	3.96e-6	0	17368	0	0	9868	0	0	17348	0	0	22574	0	1	112248	0	0	35712	0	0	6394	0	0	30900	0
2	85785581	.	A	G	E	p.Met174Thr	p.Met174Thr	c.521T>C	missense		1	252412	0	3.96e-6	0	17368	0	0	9868	0	0	17348	0	0	22574	0	1	112248	0	0	35712	0	0	6394	0	0	30900	0
2	85785589	.	T	TG	E	p.Thr172AsnfsTer19	p.Thr172AsnfsTer19	c.512_513insC	frameshift		1	252404	0	3.96e-6	0	17368	0	0	9868	0	0	17348	0	0	22574	0	1	112240	0	0	35712	0	0	6394	0	0	30900	0
2	85785631	.	C	T	E	p.Trp157Ter	p.Trp157Ter	c.471G>A	stop gained		1	252386	0	3.96e-6	0	17368	0	0	9870	0	0	17348	0	0	22574	0	1	112222	0	0	35712	0	0	6392	0	0	30900	0
2	85785633	.	A	C	E	p.Trp157Gly	p.Trp157Gly	c.469T>G	missense		1	252392	0	3.96e-6	0	17368	0	0	9870	0	0	17348	0	0	22574	0	1	112228	0	0	35712	0	0	6392	0	0	30900	0
2	85785635	.	G	A	E	p.Ser156Leu	p.Ser156Leu	c.467C>T	missense		1	252384	0	3.96e-6	0	17368	0	0	9870	0	1	17348	0	0	22574	0	0	112220	0	0	35712	0	0	6392	0	0	30900	0
2	85785636	.	A	T	E	p.Ser156Thr	p.Ser156Thr	c.466T>A	missense		1	252392	0	3.96e-6	0	17368	0	0	9870	0	1	17348	0	0	22574	0	0	112228	0	0	35712	0	0	6392	0	0	30900	0
2	85785653	.	AAC	A	E	p.Phe150SerfsTer40	p.Phe150SerfsTer40	c.447_448delGT	frameshift		1	252390	0	3.96e-6	0	17368	0	0	9870	0	0	17348	0	1	22574	0	0	112226	0	0	35712	0	0	6394	0	0	30898	0
2	85785676	.	G	T	E	p.Phe142Leu	p.Phe142Leu	c.426C>A	missense		1	252398	0	3.96e-6	0	17370	0	0	9870	0	0	17348	0	0	22574	0	0	112232	0	0	35712	0	0	6394	0	1	30898	0
2	85785692	.	A	G	E	p.Ile137Thr	p.Ile137Thr	c.410T>C	missense		1	252422	0	3.96e-6	0	17370	0	0	9870	0	1	17348	0	0	22574	0	0	112254	0	0	35712	0	0	6394	0	0	30900	0
2	85785707	.	C	T	E	p.Gly132Asp	p.Gly132Asp	c.395G>A	missense		1	252426	0	3.96e-6	0	17370	0	0	9870	0	0	17348	0	0	22574	0	1	112256	0	0	35712	0	0	6396	0	0	30900	0
2	85785714	.	T	C	E	p.Met130Val	p.Met130Val	c.388A>G	missense		1	252426	0	3.96e-6	0	17370	0	0	9870	0	0	17348	0	0	22574	0	0	112256	0	0	35712	0	0	6396	0	1	30900	0
2	85785726	.	C	G	E	p.Ala126Pro	p.Ala126Pro	c.376G>C	missense		1	252422	0	3.96e-6	0	17366	0	0	9870	0	0	17348	0	0	22574	0	0	112256	0	0	35712	0	0	6396	0	1	30900	0
2	85785766	.	T	C	E	p.Ter74TrpextTer?â€	p.Ter74TrpextTer?	c.222A>G	stop lost		1	252328	0	3.96e-6	0	17350	0	0	9868	0	0	17348	0	1	22572	0	0	112198	0	0	35708	0	0	6388	0	0	30896	0
2	85786046	.	A	G	E	p.Phe123Leu	p.Phe123Leu	c.367T>C	missense		1	252420	0	3.96e-6	0	17370	0	0	9870	0	1	17348	0	0	22572	0	0	112254	0	0	35712	0	0	6394	0	0	30900	0
2	85786063	.	A	G	E	p.Leu117Pro	p.Leu117Pro	c.350T>C	missense		1	252426	0	3.96e-6	0	17370	0	0	9870	0	0	17348	0	0	22574	0	1	112256	0	0	35712	0	0	6396	0	0	30900	0
2	85786090	.	C	T	E	p.Arg108His	p.Arg108His	c.323G>A	missense		1	252426	0	3.96e-6	0	17370	0	0	9870	0	0	17348	0	0	22574	0	0	112256	0	0	35712	0	0	6396	0	1	30900	0
2	85786108	.	G	A	E	p.Pro102Leu	p.Pro102Leu	c.305C>T	missense		1	252424	0	3.96e-6	0	17370	0	0	9870	0	0	17348	0	0	22574	0	0	112258	0	1	35712	0	0	6392	0	0	30900	0
2	85786112	.	A	G	E	p.Phe101Leu	p.Phe101Leu	c.301T>C	missense		1	252428	0	3.96e-6	0	17370	0	0	9870	0	0	17348	0	1	22574	0	0	112260	0	0	35712	0	0	6394	0	0	30900	0
2	85786124	rs377094811	C	A	E	p.Asp97Tyr	p.Asp97Tyr	c.289G>T	missense		1	252432	0	3.96e-6	0	17370	0	0	9870	0	0	17348	0	0	22574	0	1	112262	0	0	35712	0	0	6396	0	0	30900	0
2	85786128	rs370738518	C	T	E	n.178+1G>Aâ€		n.178+1G>A	splice donor	LC LoF	1	252432	0	3.96e-6	0	17370	0	0	9870	0	0	17348	0	0	22574	0	1	112262	0	0	35712	0	0	6396	0	0	30900	0
2	85786160	.	G	A	E	p.Leu85Phe	p.Leu85Phe	c.253C>T	missense		1	252410	0	3.96e-6	0	17370	0	0	9870	0	0	17348	0	0	22574	0	1	112244	0	0	35712	0	0	6392	0	0	30900	0
2	85787937	.	C	T	E	c.214+1G>A		c.214+1G>A	splice donor		1	252428	0	3.96e-6	0	17370	0	0	9870	0	0	17348	0	0	22574	0	0	112258	0	0	35712	0	0	6396	0	1	30900	0
2	85787949	.	C	A	E	p.Arg68Leu	p.Arg68Leu	c.203G>T	missense		1	252428	0	3.96e-6	0	17370	0	0	9870	0	0	17348	0	0	22574	0	1	112258	0	0	35712	0	0	6396	0	0	30900	0
2	85787950	.	G	A	E	p.Arg68Cys	p.Arg68Cys	c.202C>T	missense		1	252428	0	3.96e-6	0	17370	0	0	9870	0	0	17348	0	0	22574	0	0	112258	0	0	35712	0	0	6396	0	1	30900	0
2	85787984	.	A	T	E	p.Asn56Lys	p.Asn56Lys	c.168T>A	missense		1	252430	0	3.96e-6	0	17370	0	0	9870	0	0	17348	0	0	22574	0	0	112262	0	1	35712	0	0	6394	0	0	30900	0
2	85788010	.	A	C	E	p.Trp48Gly	p.Trp48Gly	c.142T>G	missense		1	252430	0	3.96e-6	0	17370	0	0	9870	0	1	17348	0	0	22574	0	0	112262	0	0	35712	0	0	6394	0	0	30900	0
2	85788010	.	A	G	E	p.Trp48Arg	p.Trp48Arg	c.142T>C	missense		1	252430	0	3.96e-6	0	17370	0	0	9870	0	0	17348	0	0	22574	0	0	112262	0	0	35712	0	0	6394	0	1	30900	0
2	85788025	.	T	G	E	p.Thr43Pro	p.Thr43Pro	c.127A>C	missense		1	252430	0	3.96e-6	0	17370	0	0	9870	0	0	17348	0	0	22574	0	1	112260	0	0	35712	0	0	6396	0	0	30900	0
2	85788027	.	C	T	E	p.Trp42Ter	p.Trp42Ter	c.125G>A	stop gained		1	252430	0	3.96e-6	0	17370	0	0	9870	0	0	17348	0	0	22574	0	1	112260	0	0	35712	0	0	6396	0	0	30900	0
2	85788028	.	A	G	E	p.Trp42Arg	p.Trp42Arg	c.124T>C	missense		1	252428	0	3.96e-6	0	17370	0	0	9870	0	1	17348	0	0	22574	0	0	112260	0	0	35710	0	0	6396	0	0	30900	0
2	85788038	.	C	G	E	p.Leu38Phe	p.Leu38Phe	c.114G>C	missense		1	252432	0	3.96e-6	0	17370	0	0	9870	0	0	17348	0	0	22574	0	1	112262	0	0	35712	0	0	6396	0	0	30900	0
2	85788051	rs373741331	A	G	E	p.Ile34Thr	p.Ile34Thr	c.101T>C	missense		1	252432	0	3.96e-6	0	17370	0	0	9870	0	0	17348	0	0	22574	0	1	112262	0	0	35712	0	0	6396	0	0	30900	0
2	85788075	.	G	C	E	p.Ser26Ter	p.Ser26Ter	c.77C>G	stop gained		1	252420	0	3.96e-6	0	17370	0	0	9870	0	0	17348	0	0	22572	0	1	112252	0	0	35712	0	0	6396	0	0	30900	0
2	85788077	.	G	C	E	p.Ile25Met	p.Ile25Met	c.75C>G	missense		1	252426	0	3.96e-6	0	17370	0	0	9870	0	0	17348	0	0	22572	0	0	112258	0	0	35712	0	0	6396	0	1	30900	0
2	85788089	.	C	G	E	p.Lys21Asn	p.Lys21Asn	c.63G>C	missense		1	252420	0	3.96e-6	0	17370	0	0	9870	0	0	17348	0	0	22572	0	1	112252	0	0	35712	0	0	6396	0	0	30900	0
2	85777120	.	G	GT	E	p.Asn738LysfsTer8	p.Asn738LysfsTer8	c.2213dupA	frameshift	LC LoF	1	252128	0	3.97e-6	0	17370	0	0	9866	0	0	17348	0	0	22574	0	0	111968	0	0	35710	0	0	6394	0	1	30898	0
2	85777128	.	G	A	E	p.Pro736Ser	p.Pro736Ser	c.2206C>T	missense		1	252008	0	3.97e-6	1	17370	0	0	9864	0	0	17348	0	0	22574	0	0	111854	0	0	35710	0	0	6388	0	0	30900	0
2	85777128	.	G	C	E	p.Pro736Ala	p.Pro736Ala	c.2206C>G	missense		1	252008	0	3.97e-6	0	17370	0	0	9864	0	0	17348	0	0	22574	0	0	111854	0	0	35710	0	0	6388	0	1	30900	0
2	85777142	.	A	C	E	p.Val731Gly	p.Val731Gly	c.2192T>G	missense		1	251710	0	3.97e-6	0	17370	0	0	9864	0	0	17348	0	0	22574	0	1	111556	0	0	35710	0	0	6388	0	0	30900	0
2	85778707	.	C	T	E	p.Glu546Lys	p.Glu546Lys	c.1636G>A	missense		1	252176	0	3.97e-6	0	17370	0	0	9870	0	0	17348	0	0	22342	0	1	112240	0	0	35712	0	0	6394	0	0	30900	0
2	85778730	.	A	C	E	p.Leu538Arg	p.Leu538Arg	c.1613T>G	missense		1	251798	0	3.97e-6	0	17370	0	0	9870	0	0	17348	0	0	21966	0	1	112244	0	0	35712	0	0	6388	0	0	30900	0
2	85778734	.	C	T	E	c.1610-1G>A		c.1610-1G>A	splice acceptor		1	251762	0	3.97e-6	0	17370	0	0	9870	0	0	17348	0	1	21942	0	0	112230	0	0	35712	0	0	6390	0	0	30900	0
2	85780356	.	T	A	E	p.Gln385Leu	p.Gln385Leu	c.1154A>T	missense		1	251934	0	3.97e-6	0	17364	0	0	9870	0	0	17348	0	0	22572	0	1	111776	0	0	35712	0	0	6392	0	0	30900	0
2	85780357	.	G	A	E	p.Gln385Ter	p.Gln385Ter	c.1153C>T	stop gained		1	251910	0	3.97e-6	0	17364	0	0	9870	0	0	17348	0	0	22574	0	0	111750	0	1	35712	0	0	6392	0	0	30900	0
2	85780373	.	A	ATAGGGCAGGAATAGCTGCTCCAGGAGG	E	p.Leu371_Tyr379dup	p.Leu371_Tyr379dup	c.1110_1136dupCCTCCTGGAGCAGCTATTCCTGCCCTA	inframe insertion		1	252070	0	3.97e-6	0	17368	0	0	9870	0	0	17348	0	0	22572	0	1	111908	0	0	35712	0	0	6392	0	0	30900	0
2	85780521	.	A	G	E	p.Leu330Pro	p.Leu330Pro	c.989T>C	missense		1	251848	0	3.97e-6	0	17348	0	0	9846	0	0	17346	0	0	22570	0	1	111758	0	0	35700	0	0	6386	0	0	30894	0
2	85781419	.	A	G	E	p.Ser246Pro	p.Ser246Pro	c.736T>C	missense		1	252204	0	3.97e-6	0	17366	0	0	9860	0	0	17346	0	0	22574	0	1	112060	0	0	35708	0	0	6392	0	0	30898	0
2	85783356	.	A	C	E	p.His189Gln	p.His189Gln	c.567T>G	missense		1	252046	0	3.97e-6	0	17330	0	0	9854	0	0	17346	0	0	22558	0	1	111984	0	0	35694	0	0	6384	0	0	30896	0
2	85785785	.	C	T	E	p.Met58Ileâ€	p.Met58Ile	c.174G>A	missense		1	251950	0	3.97e-6	0	17240	0	0	9860	0	0	17344	0	0	22566	0	1	111998	0	0	35676	0	0	6374	0	0	30892	0
2	85777154	rs201953443	G	T	E	p.Pro727His	p.Pro727His	c.2180C>A	missense		1	251308	0	3.98e-6	1	17370	0	0	9864	0	0	17348	0	0	22574	0	0	111154	0	0	35712	0	0	6386	0	0	30900	0
2	85777157	.	C	A	E	p.Arg726Ile	p.Arg726Ile	c.2177G>T	missense		1	251242	0	3.98e-6	0	17366	0	0	9866	0	0	17348	0	0	22572	0	0	111090	0	0	35712	0	0	6388	0	1	30900	0
2	85780545	.	T	G	E	p.Tyr322Ser	p.Tyr322Ser	c.965A>C	missense		1	251136	0	3.98e-6	1	17268	0	0	9812	0	0	17328	0	0	22566	0	0	111234	0	0	35678	0	0	6370	0	0	30880	0
2	85780548	.	G	C	E	p.Ser321Cys	p.Ser321Cys	c.962C>G	missense		1	251070	0	3.98e-6	0	17258	0	0	9810	0	0	17330	0	0	22564	0	0	111190	0	0	35674	0	0	6370	0	1	30874	0
2	85777190	.	T	A	E	p.Gln715Leu	p.Gln715Leu	c.2144A>T	missense		1	250352	0	3.99e-6	0	17368	0	0	9866	0	0	17348	0	0	22574	0	1	110202	0	0	35712	0	0	6382	0	0	30900	0
2	85780554	rs372264733	A	G	E	p.Leu319Pro	p.Leu319Pro	c.956T>C	missense		1	250826	0	3.99e-6	0	17232	0	0	9804	0	0	17330	0	0	22564	0	1	110998	0	0	35670	0	0	6362	0	0	30866	0
2	85780563	.	G	C	E	p.Pro316Arg	p.Pro316Arg	c.947C>G	missense		1	250364	0	3.99e-6	0	17192	0	0	9792	0	1	17320	0	0	22566	0	0	110618	0	0	35662	0	0	6358	0	0	30856	0
2	85777199	.	GA	G	E	p.Ser712ProfsTer9	p.Ser712ProfsTer9	c.2134delT	frameshift		1	250258	0	4.00e-6	0	17368	0	0	9866	0	0	17348	0	0	22572	0	0	110112	0	0	35712	0	0	6380	0	1	30900	0
2	85777212	.	A	T	E	p.Leu708Ile	p.Leu708Ile	c.2122T>A	missense		1	250148	0	4.00e-6	0	17368	0	0	9866	0	0	17348	0	0	22572	0	0	110004	0	1	35712	0	0	6378	0	0	30900	0
2	85777215	.	T	C	E	p.Ile707Val	p.Ile707Val	c.2119A>G	missense		1	250122	0	4.00e-6	0	17368	0	0	9866	0	0	17348	0	0	22574	0	0	109976	0	1	35712	0	0	6378	0	0	30900	0
2	85777230	.	A	C	E	p.Ser702Ala	p.Ser702Ala	c.2104T>G	missense		1	250046	0	4.00e-6	1	17366	0	0	9862	0	0	17346	0	0	22572	0	0	109910	0	0	35712	0	0	6378	0	0	30900	0
2	85777236	.	A	C	E	p.Cys700Gly	p.Cys700Gly	c.2098T>G	missense		1	249988	0	4.00e-6	0	17364	0	0	9864	0	0	17346	0	0	22574	0	0	109850	0	0	35712	0	0	6378	0	1	30900	0
2	85777241	.	A	C	E	p.Met698Arg	p.Met698Arg	c.2093T>G	missense		1	249902	0	4.00e-6	0	17364	0	0	9864	0	0	17346	0	0	22574	0	1	109770	0	0	35710	0	0	6376	0	0	30898	0
2	85780582	rs371945554	A	G	E	p.Phe310Leu	p.Phe310Leu	c.928T>C	missense		1	249772	0	4.00e-6	0	17146	0	0	9780	0	0	17308	0	0	22570	0	1	110140	0	0	35648	0	0	6338	0	0	30842	0
2	85780594	.	T	C	E	p.Ser306Gly	p.Ser306Gly	c.916A>G	missense		1	249064	0	4.02e-6	0	17112	0	0	9760	0	0	17300	0	0	22570	0	0	109532	0	0	35634	0	1	6326	0	0	30830	0
2	85780605	.	A	G	E	p.Val302Ala	p.Val302Ala	c.905T>C	missense		1	248106	0	4.03e-6	0	17042	0	0	9738	0	1	17288	0	0	22570	0	0	108730	0	0	35624	0	0	6294	0	0	30820	0
2	85780621	.	C	T	E	c.890-1G>A		c.890-1G>A	splice acceptor		1	246938	0	4.05e-6	0	16970	0	0	9700	0	0	17284	0	1	22564	0	0	107732	0	0	35610	0	0	6278	0	0	30800	0
2	85788514	rs182110354	C	T	E	p.Ser13Asn	p.Ser13Asn	c.38G>A	missense		1	181144	0	5.52e-6	0	12128	0	0	8346	0	0	13542	0	0	16518	0	0	73870	0	0	27214	0	0	4886	0	1	24640	0
2	85788511	.	G	A	E	p.Ser14Leu	p.Ser14Leu	c.41C>T	missense		1	180044	0	5.55e-6	1	12064	0	0	8300	0	0	13504	0	0	16452	0	0	73120	0	0	27136	0	0	4872	0	0	24596	0
2	85788520	.	G	C	E	p.Ser11Trp	p.Ser11Trp	c.32C>G	missense		1	181928	0	5.5e-6	0	12156	0	0	8320	0	0	13588	0	0	16526	0	1	74428	0	0	27284	0	0	4916	0	0	24710	0
2	85788547	.	G	A	E	p.Ala2Val	p.Ala2Val	c.5C>T	missense		2	183304	0	1.09e-5	0	12210	0	0	8306	0	0	13646	0	0	16544	0	2	75550	0	0	27322	0	0	4962	0	0	24764	0
2	85778673	rs779769047	T	C	G	p.Gln557Arg	p.Gln557Arg	c.1670A>G	missense		2	30256	0	6.61e-5	0	8504	0	0	292	0	0	1596	0	0	3518	0	0	14566	0	2	762	0	0	1018	0	0	0	0
2	85786061	rs199776922	C	T	G	p.Val118Ile	p.Val118Ile	c.352G>A	missense		2	30240	0	6.61e-5	0	8498	0	0	292	0	0	1596	0	0	3518	0	2	14556	0	0	762	0	0	1018	0	0	0	0
2	85777058	.	C	A	E G	p.Ter759LeuextTer25	p.Ter759LeuextTer25	c.2276G>T	stop lost		2	282578	0	7.08e-6	0	25866	0	0	10160	0	0	18942	0	0	26088	0	2	126736	0	0	36472	0	0	7414	0	0	30900	0
2	85777703	rs376920829	G	A	E G	p.Arg687Ter	p.Arg687Ter	c.2059C>T	stop gained		2	282658	0	7.08e-6	1	25874	0	0	10160	0	0	18944	0	0	26092	0	0	126802	0	1	36474	0	0	7412	0	0	30900	0
2	85777802	.	G	A	E G	p.Pro654Ser	p.Pro654Ser	c.1960C>T	missense		2	282670	0	7.08e-6	1	25874	0	0	10162	0	0	18944	0	0	26088	0	0	126812	0	1	36474	0	0	7416	0	0	30900	0
2	85778151	.	G	C	E G	p.Ser595Arg	p.Ser595Arg	c.1785C>G	missense		2	282602	0	7.08e-6	0	25878	0	0	10162	0	0	18942	0	0	26090	0	2	126742	0	0	36472	0	0	7416	0	0	30900	0
2	85778986	rs368186099	T	C	E G	p.Lys520Glu	p.Lys520Glu	c.1558A>G	missense		2	282626	0	7.08e-6	2	25876	0	0	10160	0	0	18944	0	0	26092	0	0	126766	0	0	36474	0	0	7414	0	0	30900	0
2	85779636	.	C	T	E G	p.Ala448Thr	p.Ala448Thr	c.1342G>A	missense		2	282668	0	7.08e-6	0	25866	0	0	10162	0	0	18944	0	0	26092	0	2	126814	0	0	36474	0	0	7416	0	0	30900	0
2	85781304	rs75294795	G	C	E G	p.Ser284Cys	p.Ser284Cys	c.851C>G	missense		2	282632	0	7.08e-6	0	25876	0	0	10160	0	0	18944	0	0	26092	0	2	126772	0	0	36474	0	0	7414	0	0	30900	0
2	85785699	.	A	G	E G	p.Tyr135His	p.Tyr135His	c.403T>C	missense		2	282670	0	7.08e-6	0	25874	0	0	10162	0	0	18944	0	0	26092	0	2	126812	0	0	36474	0	0	7412	0	0	30900	0
2	85780543	rs367565060	A	G	E G	p.Cys323Arg	p.Cys323Arg	c.967T>C	missense		2	281476	0	7.11e-6	0	25784	0	0	10108	0	0	18924	0	0	26082	0	2	125862	0	0	36440	0	0	7392	0	0	30884	0
2	85777172	rs757322578	G	A	E G	p.Thr721Ile	p.Thr721Ile	c.2162C>T	missense		2	280916	0	7.12e-6	0	25866	0	0	10154	0	0	18944	0	1	26086	0	1	125086	0	0	36474	0	0	7406	0	0	30900	0
2	85777684	rs368331465	C	T	E	p.Arg693His	p.Arg693His	c.2078G>A	missense		2	252396	0	7.92e-6	0	17368	0	0	9866	0	0	17346	0	0	22574	0	2	112238	0	0	35712	0	0	6392	0	0	30900	0
2	85778057	.	T	C	E	p.Asn627Asp	p.Asn627Asp	c.1879A>G	missense		2	252378	0	7.92e-6	2	17370	0	0	9868	0	0	17348	0	0	22572	0	0	112212	0	0	35712	0	0	6396	0	0	30900	0
2	85778132	rs113962887	C	T	E	p.Val602Ile	p.Val602Ile	c.1804G>A	missense		2	252380	0	7.92e-6	0	17370	0	0	9868	0	0	17348	0	0	22570	0	0	112218	0	1	35710	0	0	6396	0	1	30900	0
2	85778622	.	C	T	E	p.Arg574Gln	p.Arg574Gln	c.1721G>A	missense		2	252404	0	7.92e-6	0	17370	0	0	9870	0	0	17348	0	0	22562	0	1	112246	0	0	35712	0	0	6396	0	1	30900	0
2	85778623	.	G	A	E	p.Arg574Ter	p.Arg574Ter	c.1720C>T	stop gained		2	252390	0	7.92e-6	0	17370	0	0	9870	0	0	17348	0	0	22552	0	2	112242	0	0	35712	0	0	6396	0	0	30900	0
2	85778653	.	G	C	E	p.Leu564Val	p.Leu564Val	c.1690C>G	missense		2	252370	0	7.92e-6	0	17370	0	0	9870	0	0	17348	0	0	22544	0	2	112232	0	0	35712	0	0	6394	0	0	30900	0
2	85778661	.	G	T	E	p.Thr561Asn	p.Thr561Asn	c.1682C>A	missense		2	252374	0	7.92e-6	1	17370	0	0	9870	0	0	17348	0	0	22548	0	0	112232	0	1	35712	0	0	6394	0	0	30900	0
2	85778938	.	G	C	E	p.Pro536Ala	p.Pro536Ala	c.1606C>G	missense		2	252408	0	7.92e-6	0	17370	0	0	9868	0	0	17348	0	0	22574	0	2	112242	0	0	35712	0	0	6394	0	0	30900	0
2	85778950	.	T	C	E	p.Ile532Val	p.Ile532Val	c.1594A>G	missense		2	252402	0	7.92e-6	0	17370	0	0	9868	0	0	17348	0	0	22574	0	0	112236	0	0	35712	0	0	6394	0	2	30900	0
2	85779552	rs121909681	G	A	E	p.Arg476Cys	p.Arg476Cys	c.1426C>T	missense		2	252416	0	7.92e-6	0	17370	0	0	9870	0	0	17348	0	1	22574	0	0	112246	0	1	35712	0	0	6396	0	0	30900	0
2	85779590	rs150118161	G	A	E	p.Pro463Leu	p.Pro463Leu	c.1388C>T	missense		2	252416	0	7.92e-6	0	17370	0	0	9870	0	0	17348	0	0	22574	0	2	112246	0	0	35712	0	0	6396	0	0	30900	0
2	85779605	.	T	C	E	p.Tyr458Cys	p.Tyr458Cys	c.1373A>G	missense		2	252416	0	7.92e-6	0	17370	0	0	9868	0	0	17348	0	0	22574	0	2	112248	0	0	35712	0	0	6396	0	0	30900	0
2	85779679	.	CTG	C	E	p.Gln433GlufsTer26	p.Gln433GlufsTer26	c.1297_1298delCA	frameshift		2	252402	0	7.92e-6	0	17370	0	0	9870	0	0	17348	0	0	22570	0	2	112236	0	0	35712	0	0	6396	0	0	30900	0
2	85780118	rs201007172	C	A	E	p.Val411Leu	p.Val411Leu	c.1231G>T	missense		2	252380	0	7.92e-6	0	17370	0	0	9868	0	0	17348	0	0	22574	0	2	112214	0	0	35712	0	0	6394	0	0	30900	0
2	85780118	rs201007172	C	T	E	p.Val411Met	p.Val411Met	c.1231G>A	missense		2	252380	0	7.92e-6	0	17370	0	0	9868	0	0	17348	0	0	22574	0	1	112214	0	0	35712	0	0	6394	0	1	30900	0
2	85781312	rs150275883	G	C	E	p.Phe281Leu	p.Phe281Leu	c.843C>G	missense		2	252382	1	7.92e-6	0	17370	0	0	9870	0	0	17348	0	0	22574	0	0	112214	0	0	35712	0	0	6394	0	2	30900	1
2	85781327	.	T	A	E	p.Arg276Ser	p.Arg276Ser	c.828A>T	missense		2	252378	0	7.92e-6	0	17370	0	0	9870	0	0	17348	0	0	22574	0	2	112210	0	0	35712	0	0	6394	0	0	30900	0
2	85781331	.	G	A	E	p.Ser275Leu	p.Ser275Leu	c.824C>T	missense		2	252376	0	7.92e-6	0	17370	0	0	9870	0	2	17348	0	0	22574	0	0	112208	0	0	35712	0	0	6394	0	0	30900	0
2	85785566	.	T	C	E	p.Tyr179Cys	p.Tyr179Cys	c.536A>G	missense		2	252414	0	7.92e-6	0	17368	0	0	9870	0	0	17348	0	0	22574	0	0	112248	0	0	35712	0	0	6394	0	2	30900	0
2	85785627	.	T	G	E	p.Asn159His	p.Asn159His	c.475A>C	missense		2	252392	0	7.92e-6	0	17368	0	0	9870	0	0	17348	0	0	22574	0	2	112228	0	0	35712	0	0	6392	0	0	30900	0
2	85785668	.	G	A	E	p.Pro145Leu	p.Pro145Leu	c.434C>T	missense		2	252386	0	7.92e-6	0	17368	0	0	9870	0	0	17348	0	0	22574	0	2	112222	0	0	35712	0	0	6394	0	0	30898	0
2	85785696	rs142918177	G	C	E	p.Arg136Gly	p.Arg136Gly	c.406C>G	missense		2	252418	0	7.92e-6	0	17370	0	0	9870	0	0	17348	0	0	22574	0	2	112250	0	0	35712	0	0	6394	0	0	30900	0
2	85786114	.	C	T	E	p.Arg100His	p.Arg100His	c.299G>A	missense		2	252426	0	7.92e-6	1	17370	0	0	9870	0	0	17348	0	0	22574	0	1	112258	0	0	35712	0	0	6394	0	0	30900	0
2	85786144	.	C	T	E	p.Arg90Gln	p.Arg90Gln	c.269G>A	missense		2	252422	0	7.92e-6	0	17370	0	0	9870	0	1	17348	0	0	22574	0	0	112254	0	0	35712	0	0	6394	0	1	30900	0
2	85786145	.	G	A	E	p.Arg90Trp	p.Arg90Trp	c.268C>T	missense		2	252414	0	7.92e-6	0	17370	0	0	9870	0	0	17348	0	0	22574	0	1	112246	0	1	35712	0	0	6394	0	0	30900	0
2	85787937	.	C	A	E	c.214+1G>T		c.214+1G>T	splice donor		2	252428	0	7.92e-6	0	17370	0	0	9870	0	0	17348	0	0	22574	0	0	112258	0	2	35712	0	0	6396	0	0	30900	0
2	85787976	.	G	A	E	p.Thr59Met	p.Thr59Met	c.176C>T	missense		2	252430	0	7.92e-6	0	17370	0	0	9870	0	0	17348	0	0	22574	0	2	112262	0	0	35712	0	0	6394	0	0	30900	0
2	85788012	.	C	A	E	p.Ser47Ile	p.Ser47Ile	c.140G>T	missense		2	252428	0	7.92e-6	0	17370	0	0	9870	0	0	17348	0	0	22574	0	2	112260	0	0	35712	0	0	6394	0	0	30900	0
2	85788026	.	C	T	E	p.Trp42Ter	p.Trp42Ter	c.126G>A	stop gained		2	252430	0	7.92e-6	0	17370	0	0	9870	0	0	17348	0	0	22574	0	2	112260	0	0	35712	0	0	6396	0	0	30900	0
2	85788063	.	T	G	E	p.Gln30Pro	p.Gln30Pro	c.89A>C	missense		2	252430	0	7.92e-6	0	17370	0	0	9870	0	0	17348	0	0	22574	0	2	112260	0	0	35712	0	0	6396	0	0	30900	0
2	85788088	.	C	T	E	p.Ala22Thr	p.Ala22Thr	c.64G>A	missense		2	252416	0	7.92e-6	0	17370	0	0	9870	0	0	17348	0	0	22572	0	2	112248	0	0	35712	0	0	6396	0	0	30900	0
2	85788109	.	C	T	E	c.44-1G>A		c.44-1G>A	splice acceptor		2	252386	0	7.92e-6	0	17370	0	0	9870	0	0	17348	0	0	22566	0	1	112228	0	1	35712	0	0	6392	0	0	30900	0
2	85777074	.	C	T	E	p.Val754Ile	p.Val754Ile	c.2260G>A	missense		2	252356	1	7.93e-6	0	17370	0	0	9870	0	0	17348	0	0	22574	0	2	112188	1	0	35712	0	0	6394	0	0	30900	0
2	85777077	.	G	A	E	p.Pro753Ser	p.Pro753Ser	c.2257C>T	missense		2	252364	1	7.93e-6	0	17370	0	0	9870	0	0	17348	0	0	22574	0	0	112196	0	0	35712	0	2	6394	1	0	30900	0
2	85777077	.	G	C	E	p.Pro753Ala	p.Pro753Ala	c.2257C>G	missense		2	252364	0	7.93e-6	0	17370	0	0	9870	0	0	17348	0	0	22574	0	2	112196	0	0	35712	0	0	6394	0	0	30900	0
2	85778046	.	A	T	E	c.1888+2T>A		c.1888+2T>A	splice donor		2	252340	0	7.93e-6	0	17370	0	0	9870	0	2	17348	0	0	22570	0	0	112178	0	0	35712	0	0	6392	0	0	30900	0
2	85778176	.	T	C	E	p.His587Arg	p.His587Arg	c.1760A>G	missense		2	252258	0	7.93e-6	2	17368	0	0	9870	0	0	17348	0	0	22564	0	0	112102	0	0	35710	0	0	6396	0	0	30900	0
2	85778698	.	C	T	E	p.Gly549Ser	p.Gly549Ser	c.1645G>A	missense		2	252236	0	7.93e-6	0	17370	0	0	9868	0	0	17348	0	0	22428	0	0	112218	0	0	35712	0	0	6392	0	2	30900	0
2	85778715	.	A	G	E	p.Phe543Ser	p.Phe543Ser	c.1628T>C	missense		2	252074	0	7.93e-6	0	17370	0	0	9868	0	0	17348	0	0	22258	0	2	112232	0	0	35710	0	0	6388	0	0	30900	0
2	85779070	rs150990432	C	T	E	p.Ala492Thr	p.Ala492Thr	c.1474G>A	missense		2	252322	0	7.93e-6	0	17370	0	0	9868	0	0	17348	0	0	22574	0	2	112166	0	0	35706	0	0	6392	0	0	30898	0
2	85779093	.	G	A	E	p.Pro484Leu	p.Pro484Leu	c.1451C>T	missense		2	252276	0	7.93e-6	0	17366	0	0	9868	0	0	17348	0	0	22566	0	1	112132	0	0	35706	0	0	6394	0	1	30896	0
2	85779102	.	A	T	E	p.Ile481Asn	p.Ile481Asn	c.1442T>A	missense		2	252236	0	7.93e-6	0	17366	0	0	9864	0	0	17344	0	0	22558	0	0	112112	0	2	35708	0	0	6390	0	0	30894	0
2	85780066	.	G	A	E	p.Pro428Leu	p.Pro428Leu	c.1283C>T	missense		2	252274	0	7.93e-6	0	17370	0	0	9870	0	0	17348	0	0	22574	0	2	112106	0	0	35712	0	0	6394	0	0	30900	0
2	85780079	.	C	T	E	p.Gly424Ser	p.Gly424Ser	c.1270G>A	missense		2	252336	0	7.93e-6	0	17370	0	0	9870	0	0	17348	0	0	22574	0	0	112168	0	0	35712	0	0	6394	0	2	30900	0
2	85780090	.	G	C	E	p.Thr420Ser	p.Thr420Ser	c.1259C>G	missense		2	252358	0	7.93e-6	0	17370	0	0	9870	0	0	17348	0	0	22574	0	2	112190	0	0	35712	0	0	6394	0	0	30900	0
2	85780408	.	G	C	E	p.Leu368Val	p.Leu368Val	c.1102C>G	missense		2	252292	0	7.93e-6	2	17368	0	0	9870	0	0	17348	0	0	22574	0	0	112128	0	0	35712	0	0	6392	0	0	30900	0
2	85780419	.	G	C	E	p.Ala364Gly	p.Ala364Gly	c.1091C>G	missense		2	252318	0	7.93e-6	0	17368	0	0	9868	0	0	17348	0	0	22572	0	2	112158	0	0	35712	0	0	6392	0	0	30900	0
2	85780420	.	C	T	E	p.Ala364Thr	p.Ala364Thr	c.1090G>A	missense		2	252320	0	7.93e-6	0	17368	0	0	9870	0	0	17348	0	0	22572	0	2	112156	0	0	35712	0	0	6394	0	0	30900	0
2	85781394	.	A	G	E	p.Val254Ala	p.Val254Ala	c.761T>C	missense		2	252294	0	7.93e-6	0	17368	0	0	9864	0	0	17348	0	0	22574	0	2	112138	0	0	35708	0	0	6394	0	0	30900	0
2	85782715	.	T	C	E	c.619-2A>G		c.619-2A>G	splice acceptor		2	252340	0	7.93e-6	0	17368	0	0	9868	0	0	17348	0	0	22564	0	0	112206	0	2	35704	0	0	6392	0	0	30890	0
2	85783350	.	C	G	E	p.Arg191Ser	p.Arg191Ser	c.573G>C	missense		2	252088	0	7.93e-6	0	17336	0	0	9854	0	0	17348	0	0	22562	0	0	112006	0	0	35694	0	0	6390	0	2	30898	0
2	85785772	.	C	A	E	p.Val63Leuâ€	p.Val63Leu	c.187G>T	missense		2	252260	0	7.93e-6	0	17336	0	0	9866	0	0	17344	0	0	22574	0	2	112154	0	0	35704	0	0	6386	0	0	30896	0
2	85777139	rs370105957	C	T	E	p.Gly732Glu	p.Gly732Glu	c.2195G>A	missense		2	251748	0	7.94e-6	2	17370	0	0	9864	0	0	17348	0	0	22574	0	0	111596	0	0	35712	0	0	6388	0	0	30896	0
2	85780359	.	G	C	E	p.Thr384Ser	p.Thr384Ser	c.1151C>G	missense		2	251912	0	7.94e-6	0	17364	0	0	9870	0	0	17348	0	0	22572	0	0	111754	0	0	35712	0	0	6392	0	2	30900	0
2	85780515	.	G	A	E	p.Pro332Leu	p.Pro332Leu	c.995C>T	missense		2	251928	0	7.94e-6	0	17350	0	0	9846	0	0	17346	0	0	22570	0	2	111826	0	0	35700	0	0	6390	0	0	30900	0
2	85780516	.	G	A	E	p.Pro332Ser	p.Pro332Ser	c.994C>T	missense		2	251906	0	7.94e-6	0	17346	0	0	9848	0	0	17346	0	0	22570	0	0	111804	0	2	35704	0	0	6390	0	0	30898	0
2	85783373	.	C	A	E	p.Gly184Cys	p.Gly184Cys	c.550G>T	missense		2	251850	0	7.94e-6	0	17304	0	0	9850	0	0	17340	0	0	22532	0	1	111858	0	0	35690	0	0	6384	0	1	30892	0
2	85780536	rs699664	C	CG	E	p.Arg325ProfsTer22	p.Arg325ProfsTer22	c.973dupC	frameshift		2	251370	0	7.96e-6	0	17302	0	0	9822	0	0	17340	0	0	22564	0	0	111418	0	2	35666	0	0	6376	0	0	30882	0
2	85777164	.	T	C	E	p.Asn724Asp	p.Asn724Asp	c.2170A>G	missense		2	251020	0	7.97e-6	0	17368	0	0	9862	0	0	17348	0	0	22570	0	2	110874	0	0	35712	0	0	6386	0	0	30900	0
2	85777215	.	T	A	E	p.Ile707Leu	p.Ile707Leu	c.2119A>T	missense		2	250122	0	8.00e-6	0	17368	0	0	9866	0	1	17348	0	0	22574	0	0	109976	0	0	35712	0	0	6378	0	1	30900	0
2	85777226	.	A	G	E	p.Leu703Pro	p.Leu703Pro	c.2108T>C	missense		2	250050	0	8.00e-6	0	17366	0	0	9864	0	2	17346	0	0	22572	0	0	109912	0	0	35712	0	0	6378	0	0	30900	0
2	85780608	.	TAGG	T	E	p.Ser300del	p.Ser300del	c.899_901delCCT	inframe deletion		2	247862	0	8.07e-6	0	17016	0	0	9730	0	0	17290	0	0	22570	0	0	108534	0	2	35622	0	0	6290	0	0	30810	0
2	85777790	.	T	C	E G	p.Thr658Ala	p.Thr658Ala	c.1972A>G	missense		3	282668	0	1.06e-5	0	25880	0	0	10162	0	0	18944	0	0	26090	0	3	126802	0	0	36474	0	0	7416	0	0	30900	0
2	85778120	rs376104544	T	G	E G	p.Thr606Pro	p.Thr606Pro	c.1816A>C	missense		3	282646	0	1.06e-5	3	25874	0	0	10162	0	0	18944	0	0	26092	0	0	126786	0	0	36472	0	0	7416	0	0	30900	0
2	85778171	rs372745055	C	G	E G	p.Val589Leu	p.Val589Leu	c.1765G>C	missense		3	282546	0	1.06e-5	2	25878	0	0	10162	0	0	18944	0	0	26086	0	0	126690	0	1	36472	0	0	7414	0	0	30900	0
2	85780081	rs747985453	A	G	E G	p.Leu423Pro	p.Leu423Pro	c.1268T>C	missense		3	282596	0	1.06e-5	0	25884	0	0	10162	0	3	18944	0	0	26092	0	0	126726	0	0	36474	0	0	7414	0	0	30900	0
2	85782691	.	G	A	E G	p.Ala214Val	p.Ala214Val	c.641C>T	missense		3	282624	0	1.06e-5	1	25862	0	0	10162	0	0	18944	0	0	26090	0	0	126780	0	1	36474	0	0	7412	0	1	30900	0
2	85785614	.	A	G	E G	p.Leu163Pro	p.Leu163Pro	c.488T>C	missense		3	282624	0	1.06e-5	0	25874	0	0	10160	0	0	18944	0	3	26088	0	0	126772	0	0	36474	0	0	7412	0	0	30900	0
2	85788021	.	T	C	E G	p.Asp44Gly	p.Asp44Gly	c.131A>G	missense		3	282680	0	1.06e-5	0	25876	0	0	10162	0	0	18940	0	0	26090	0	3	126822	0	0	36474	0	0	7416	0	0	30900	0
2	85777215	rs755087978	T	G	E G	p.Ile707Leu	p.Ile707Leu	c.2119A>C	missense		3	280374	0	1.07e-5	1	25880	0	0	10158	0	0	18942	0	0	26092	0	2	124532	0	0	36474	0	0	7396	0	0	30900	0
2	85780537	.	G	C	E G	p.Arg325Gly	p.Arg325Gly	c.973C>G	missense		3	281550	0	1.07e-5	1	25784	0	0	10116	0	0	18928	0	0	26080	0	2	125936	0	0	36430	0	0	7392	0	0	30884	0
2	85777078	.	A	C	E	p.Asp752Glu	p.Asp752Glu	c.2256T>G	missense		3	252364	0	1.19e-5	0	17370	0	0	9870	0	0	17348	0	0	22574	0	3	112198	0	0	35712	0	0	6392	0	0	30900	0
2	85777682	rs374455399	G	A	E	p.Arg694Cys	p.Arg694Cys	c.2080C>T	missense		3	252386	0	1.19e-5	1	17368	0	0	9866	0	1	17348	0	0	22574	0	1	112226	0	0	35712	0	0	6392	0	0	30900	0
2	85777745	.	G	A	E	p.Arg673Ter	p.Arg673Ter	c.2017C>T	stop gained		3	252406	0	1.19e-5	0	17370	0	0	9870	0	1	17348	0	0	22574	0	1	112238	0	0	35710	0	0	6396	0	1	30900	0
2	85777767	.	C	A	E	p.Arg665Ser	p.Arg665Ser	c.1995G>T	missense		3	252412	0	1.19e-5	0	17370	0	0	9870	0	0	17348	0	0	22574	0	1	112242	0	1	35712	0	1	6396	0	0	30900	0
2	85777778	.	G	A	E	p.Arg662Cys	p.Arg662Cys	c.1984C>T	missense		3	252408	0	1.19e-5	0	17370	0	0	9870	0	0	17348	0	0	22574	0	2	112238	0	0	35712	0	1	6396	0	0	30900	0
2	85779090	rs121909676	C	G	E	p.Arg485Pro	p.Arg485Pro	c.1454G>C	missense		3	252296	0	1.19e-5	1	17368	0	0	9864	0	0	17348	0	0	22570	0	1	112146	0	0	35708	0	1	6394	0	0	30898	0
2	85779094	.	G	A	E	p.Pro484Ser	p.Pro484Ser	c.1450C>T	missense		3	252282	0	1.19e-5	0	17366	0	0	9868	0	0	17348	0	0	22562	0	0	112140	0	0	35708	0	0	6394	0	3	30896	0
2	85779551	rs121909682	C	T	E	p.Arg476His	p.Arg476His	c.1427G>A	missense		3	252408	0	1.19e-5	1	17370	0	0	9870	0	0	17348	0	0	22572	0	1	112240	0	0	35712	0	0	6396	0	1	30900	0
2	85779552	rs121909681	G	C	E	p.Arg476Gly	p.Arg476Gly	c.1426C>G	missense		3	252416	0	1.19e-5	0	17370	0	0	9870	0	0	17348	0	0	22574	0	0	112246	0	0	35712	0	0	6396	0	3	30900	0
2	85779615	.	G	A	E	p.Leu455Phe	p.Leu455Phe	c.1363C>T	missense		3	252414	0	1.19e-5	0	17370	0	0	9868	0	0	17348	0	0	22574	0	3	112246	0	0	35712	0	0	6396	0	0	30900	0
2	85779621	.	G	A	E	p.Arg453Cys	p.Arg453Cys	c.1357C>T	missense		3	252422	0	1.19e-5	0	17370	0	0	9870	0	0	17348	0	0	22574	0	1	112252	0	0	35712	0	0	6396	0	2	30900	0
2	85779641	.	T	G	E	p.Gln446Pro	p.Gln446Pro	c.1337A>C	missense		3	252422	0	1.19e-5	0	17370	0	0	9870	0	0	17348	0	0	22574	0	0	112252	0	0	35712	0	0	6396	0	3	30900	0
2	85779674	.	C	T	E	p.Arg435Gln	p.Arg435Gln	c.1304G>A	missense		3	252412	0	1.19e-5	0	17370	0	0	9870	0	0	17348	0	0	22572	0	0	112244	0	1	35712	0	1	6396	0	1	30900	0
2	85780435	.	G	A	E	p.Arg359Cys	p.Arg359Cys	c.1075C>T	missense		3	252348	0	1.19e-5	0	17368	0	0	9870	0	0	17348	0	0	22572	0	3	112184	0	0	35712	0	0	6394	0	0	30900	0
2	85785583	.	G	C	E	p.Phe173Leu	p.Phe173Leu	c.519C>G	missense		3	252398	0	1.19e-5	0	17368	0	0	9868	0	0	17348	0	0	22574	0	3	112234	0	0	35712	0	0	6394	0	0	30900	0
2	85785633	.	A	G	E	p.Trp157Arg	p.Trp157Arg	c.469T>C	missense		3	252392	0	1.19e-5	0	17368	0	0	9870	0	0	17348	0	0	22574	0	2	112228	0	0	35712	0	1	6392	0	0	30900	0
2	85786091	.	G	A	E	p.Arg108Cys	p.Arg108Cys	c.322C>T	missense		3	252420	0	1.19e-5	0	17370	0	0	9870	0	1	17348	0	0	22574	0	2	112252	0	0	35712	0	0	6394	0	0	30900	0
2	85786165	rs373452454	C	T	E	p.Arg83Gln	p.Arg83Gln	c.248G>A	missense		3	252388	0	1.19e-5	0	17366	0	0	9870	0	1	17348	0	0	22574	0	1	112226	0	1	35712	0	0	6392	0	0	30900	0
2	85788054	.	C	A	E	p.Arg33Leu	p.Arg33Leu	c.98G>T	missense		3	252432	0	1.19e-5	0	17370	0	0	9870	0	0	17348	0	0	22574	0	3	112262	0	0	35712	0	0	6396	0	0	30900	0
2	85788106	.	T	C	E	p.Lys16Glu	p.Lys16Glu	c.46A>G	missense		3	252404	0	1.19e-5	0	17368	0	0	9870	0	0	17348	0	0	22574	0	1	112240	0	2	35712	0	0	6392	0	0	30900	0
2	85777224	.	G	A	E	p.Arg704Ter	p.Arg704Ter	c.2110C>T	stop gained		3	250062	0	1.2e-5	0	17366	0	0	9864	0	1	17346	0	0	22572	0	0	109924	0	1	35712	0	0	6378	0	1	30900	0
2	85788544	.	A	T	E	p.Val3Glu	p.Val3Glu	c.8T>A	missense		3	182650	0	1.64e-5	0	12184	0	0	8318	0	2	13650	0	0	16470	0	0	75034	0	0	27320	0	0	4924	0	1	24750	0
2	85785717	rs755995240	T	C	E G	p.Met129Val	p.Met129Val	c.385A>G	missense		4	282686	0	1.41e-5	0	25880	0	0	10162	0	4	18944	0	0	26092	0	0	126820	0	0	36474	0	0	7414	0	0	30900	0
2	85779006	rs575528363	C	T	E G	p.Arg513Lys	p.Arg513Lys	c.1538G>A	missense		4	282592	0	1.42e-5	0	25872	0	0	10160	0	0	18944	0	0	26088	0	4	126744	0	0	36470	0	0	7414	0	0	30900	0
2	85780082	.	G	T	E G	p.Leu423Met	p.Leu423Met	c.1267C>A	missense		4	282600	0	1.42e-5	0	25884	0	0	10162	0	0	18942	0	0	26092	0	4	126732	0	0	36474	0	0	7414	0	0	30900	0
2	85780458	rs759957463	T	C	E G	p.Lys351Arg	p.Lys351Arg	c.1052A>G	missense		4	282626	0	1.42e-5	0	25876	0	0	10160	0	3	18942	0	0	26088	0	0	126772	0	0	36474	0	1	7414	0	0	30900	0
2	85780465	rs776023843	G	A	E G	p.Arg349Trp	p.Arg349Trp	c.1045C>T	missense		4	282606	0	1.42e-5	2	25870	0	0	10158	0	0	18942	0	0	26092	0	1	126758	0	1	36474	0	0	7412	0	0	30900	0
2	85788097	rs758710675	TC	T	E G	p.Asp20ThrfsTer5	p.Asp20ThrfsTer5	c.54delG	frameshift		4	282672	0	1.42e-5	4	25880	0	0	10162	0	0	18944	0	0	26086	0	0	126810	0	0	36474	0	0	7416	0	0	30900	0
2	85777691	.	CAT	C	E	p.Tyr690CysfsTer39	p.Tyr690CysfsTer39	c.2069_2070delAT	frameshift		4	252408	0	1.58e-5	0	17370	0	0	9868	0	4	17348	0	0	22574	0	0	112244	0	0	35712	0	0	6392	0	0	30900	0
2	85777748	rs192108694	G	A	E	p.Arg672Trp	p.Arg672Trp	c.2014C>T	missense		4	252402	0	1.58e-5	0	17368	0	0	9870	0	0	17348	0	0	22574	0	4	112234	0	0	35712	0	0	6396	0	0	30900	0
2	85777750	.	C	T	E	p.Arg671His	p.Arg671His	c.2012G>A	missense		4	252402	0	1.58e-5	2	17368	0	0	9870	0	1	17348	0	0	22574	0	1	112234	0	0	35712	0	0	6396	0	0	30900	0
2	85777751	.	G	A	E	p.Arg671Cys	p.Arg671Cys	c.2011C>T	missense		4	252406	0	1.58e-5	0	17368	0	0	9870	0	1	17348	0	0	22574	0	1	112238	0	0	35712	0	0	6396	0	2	30900	0
2	85778121	.	G	C	E	p.Asn605Lys	p.Asn605Lys	c.1815C>G	missense		4	252382	0	1.58e-5	0	17370	0	0	9868	0	0	17348	0	3	22572	0	1	112218	0	0	35710	0	0	6396	0	0	30900	0
2	85779578	.	A	C	E	p.Phe467Cys	p.Phe467Cys	c.1400T>G	missense		4	252412	0	1.58e-5	0	17370	0	0	9870	0	0	17348	0	0	22574	0	0	112246	0	4	35708	0	0	6396	0	0	30900	0
2	85780180	.	CA	C	E	p.Trp390GlyfsTer12	p.Trp390GlyfsTer12	c.1168delT	frameshift		4	252384	0	1.58e-5	0	17370	0	0	9870	0	4	17348	0	0	22572	0	0	112216	0	0	35712	0	0	6396	0	0	30900	0
2	85780182	.	G	C	E	p.Asn389Lys	p.Asn389Lys	c.1167C>G	missense		4	252378	0	1.58e-5	0	17370	0	0	9868	0	4	17348	0	0	22570	0	0	112214	0	0	35712	0	0	6396	0	0	30900	0
2	85781344	.	A	C	E	p.Phe271Val	p.Phe271Val	c.811T>G	missense		4	252376	0	1.58e-5	0	17370	0	0	9870	0	0	17348	0	0	22574	0	4	112208	0	0	35712	0	0	6394	0	0	30900	0
2	85782631	rs373205192	C	T	E	p.Arg234Gln	p.Arg234Gln	c.701G>A	missense		4	252390	0	1.58e-5	0	17368	0	0	9866	0	0	17346	0	0	22574	0	2	112238	0	2	35710	0	0	6394	0	0	30894	0
2	85785696	rs142918177	G	A	E	p.Arg136Trp	p.Arg136Trp	c.406C>T	missense		4	252418	0	1.58e-5	0	17370	0	0	9870	0	1	17348	0	1	22574	0	1	112250	0	0	35712	0	0	6394	0	1	30900	0
2	85786166	rs144699669	G	A	E	p.Arg83Trp	p.Arg83Trp	c.247C>T	missense		4	252402	0	1.58e-5	0	17370	0	0	9870	0	0	17348	0	0	22574	0	3	112236	0	0	35712	0	0	6392	0	1	30900	0
2	85786169	.	C	G	E	p.Glu82Gln	p.Glu82Gln	c.244G>C	missense		4	252406	0	1.58e-5	0	17370	0	0	9870	0	0	17348	0	4	22574	0	0	112240	0	0	35712	0	0	6392	0	0	30900	0
2	85777856	rs61733105	G	C	E	p.Pro636Ala	p.Pro636Ala	c.1906C>G	missense		4	252310	0	1.59e-5	0	17366	0	0	9870	0	0	17348	0	1	22574	0	1	112148	0	2	35710	0	0	6396	0	0	30898	0
2	85777874	.	C	T	E	c.1889-1G>A		c.1889-1G>A	splice acceptor		4	252224	0	1.59e-5	0	17366	0	0	9868	0	0	17348	0	0	22572	0	4	112074	0	0	35710	0	0	6388	0	0	30898	0
2	85779004	.	C	T	E	p.Ala514Thr	p.Ala514Thr	c.1540G>A	missense		4	252314	0	1.59e-5	0	17368	0	1	9870	0	0	17348	0	0	22566	0	3	112160	0	0	35710	0	0	6394	0	0	30898	0
2	85780091	.	T	A	E	p.Thr420Ser	p.Thr420Ser	c.1258A>T	missense		4	252360	0	1.59e-5	0	17370	0	0	9870	0	0	17348	0	0	22574	0	4	112192	0	0	35712	0	0	6394	0	0	30900	0
2	85780093	.	C	A	E	p.Arg419Leu	p.Arg419Leu	c.1256G>T	missense		4	252330	0	1.59e-5	0	17370	0	0	9870	0	0	17348	0	0	22574	0	0	112164	0	0	35712	0	0	6392	0	4	30900	0
2	85780374	rs368038677	T	C	E	p.Tyr379Cys	p.Tyr379Cys	c.1136A>G	missense		4	252080	0	1.59e-5	4	17368	0	0	9868	0	0	17348	0	0	22572	0	0	111922	0	0	35712	0	0	6390	0	0	30900	0
2	85780425	.	A	G	E	p.Leu362Pro	p.Leu362Pro	c.1085T>C	missense		4	252348	0	1.59e-5	0	17368	0	0	9870	0	0	17348	0	0	22574	0	4	112182	0	0	35712	0	0	6394	0	0	30900	0
2	85780611	rs121909684	G	A	E	p.Ser300Phe	p.Ser300Phe	c.899C>T	missense		4	247750	0	1.61e-5	4	17016	0	0	9722	0	0	17288	0	0	22568	0	0	108436	0	0	35622	0	0	6288	0	0	30810	0
2	85780561	.	G	A	E	p.Arg317Trp	p.Arg317Trp	c.949C>T	missense		4	250518	0	1.6e-5	0	17196	0	0	9798	0	0	17324	0	0	22566	0	3	110748	0	0	35670	0	0	6358	0	1	30858	0
2	85779079	rs375186088	C	T	E G	p.Val489Met	p.Val489Met	c.1465G>A	missense		5	282584	0	1.77e-5	5	25876	0	0	10160	0	0	18944	0	0	26088	0	0	126734	0	0	36470	0	0	7412	0	0	30900	0
2	85777160	rs373315435	A	C	E G	p.Leu725Trp	p.Leu725Trp	c.2174T>G	missense		5	281272	0	1.78e-5	5	25866	0	0	10154	0	0	18942	0	0	26090	0	0	125440	0	0	36474	0	0	7406	0	0	30900	0
2	85777065	.	C	CT	E	p.Glu757ArgfsTer13	p.Glu757ArgfsTer13	c.2268dupA	frameshift	LC LoF	5	252370	0	1.98e-5	0	17370	0	0	9870	0	0	17348	0	0	22572	0	5	112204	0	0	35712	0	0	6394	0	0	30900	0
2	85777814	.	G	T	E	p.Pro650Thr	p.Pro650Thr	c.1948C>A	missense		5	252404	0	1.98e-5	0	17366	0	0	9870	0	0	17348	0	0	22574	0	2	112238	0	3	35712	0	0	6396	0	0	30900	0
2	85779672	.	G	A	E	p.Arg436Ter	p.Arg436Ter	c.1306C>T	stop gained		5	252404	0	1.98e-5	1	17370	0	0	9870	0	1	17348	0	0	22568	0	2	112240	0	1	35712	0	0	6396	0	0	30900	0
2	85780103	.	G	A	E	p.Arg416Cys	p.Arg416Cys	c.1246C>T	missense		5	252376	0	1.98e-5	0	17370	0	0	9870	0	1	17348	0	0	22574	0	2	112208	0	1	35712	0	0	6394	0	1	30900	0
2	85780177	.	G	T	E	p.Thr391Lys	p.Thr391Lys	c.1172C>A	missense		5	252374	0	1.98e-5	0	17370	0	0	9870	0	4	17348	0	0	22572	0	1	112206	0	0	35712	0	0	6396	0	0	30900	0
2	85780393	.	C	T	E	p.Glu373Lys	p.Glu373Lys	c.1117G>A	missense		5	252204	0	1.98e-5	0	17368	0	0	9870	0	0	17348	0	0	22568	0	5	112046	0	0	35712	0	0	6392	0	0	30900	0
2	85785567	.	A	G	E	p.Tyr179His	p.Tyr179His	c.535T>C	missense		5	252408	0	1.98e-5	0	17368	0	0	9868	0	0	17348	0	0	22574	0	5	112244	0	0	35712	0	0	6394	0	0	30900	0
2	85783373	.	C	T	E	p.Gly184Ser	p.Gly184Ser	c.550G>A	missense		5	251850	0	1.99e-5	3	17304	0	0	9850	0	0	17340	0	1	22532	0	1	111858	0	0	35690	0	0	6384	0	0	30892	0
2	85777685	rs372492949	G	A	E G	p.Arg693Cys	p.Arg693Cys	c.2077C>T	missense		6	282656	0	2.12e-5	1	25878	0	0	10158	0	0	18944	0	0	26092	0	5	126800	0	0	36472	0	0	7412	0	0	30900	0
2	85777715	rs751737726	G	A	E G	p.Arg683Cys	p.Arg683Cys	c.2047C>T	missense		6	282654	0	2.12e-5	2	25874	0	0	10162	0	0	18944	0	0	26090	0	4	126796	0	0	36474	0	0	7414	0	0	30900	0
2	85779022	rs765020431	C	T	E G	p.Asp508Asn	p.Asp508Asn	c.1522G>A	missense		6	282594	0	2.12e-5	0	25882	0	0	10160	0	0	18942	0	0	26088	0	6	126738	0	0	36472	0	0	7412	0	0	30900	0
2	85780566	rs564812596	C	T	E G	p.Trp315Ter	p.Trp315Ter	c.944G>A	stop gained		6	280618	0	2.14e-5	0	25702	0	0	10090	0	0	18914	0	0	26086	0	6	125158	0	0	36430	0	0	7380	0	0	30858	0
2	85777744	.	C	T	E	p.Arg673Gln	p.Arg673Gln	c.2018G>A	missense		6	252404	0	2.38e-5	1	17368	0	0	9870	0	0	17348	0	0	22574	0	3	112236	0	1	35712	0	1	6396	0	0	30900	0
2	85779656	.	G	T	E	p.Ala441Glu	p.Ala441Glu	c.1322C>A	missense		6	252410	0	2.38e-5	0	17370	0	0	9870	0	0	17348	0	0	22572	0	0	112242	0	0	35712	0	0	6396	0	6	30900	0
2	85780100	rs370517365	C	T	E	p.Asp417Asn	p.Asp417Asn	c.1249G>A	missense		6	252366	0	2.38e-5	0	17370	0	0	9870	0	0	17348	0	0	22574	0	6	112198	0	0	35712	0	0	6394	0	0	30900	0
2	85780125	.	G	T	E	p.His408Gln	p.His408Gln	c.1224C>A	missense		6	252380	0	2.38e-5	0	17370	0	0	9870	0	0	17348	0	0	22574	0	4	112212	0	2	35712	0	0	6394	0	0	30900	0
2	85780497	.	T	C	E	p.Gln338Arg	p.Gln338Arg	c.1013A>G	missense		6	252222	0	2.38e-5	0	17362	0	0	9868	0	0	17346	0	0	22574	0	0	112076	0	6	35706	0	0	6390	0	0	30900	0
2	85781270	rs374579598	G	C	E	p.Ser295Arg	p.Ser295Arg	c.885C>G	missense		6	252388	0	2.38e-5	0	17370	0	0	9870	0	0	17348	0	0	22574	0	6	112218	0	0	35712	0	0	6396	0	0	30900	0
2	85781383	.	C	T	E	p.Gly258Ser	p.Gly258Ser	c.772G>A	missense		6	252294	0	2.38e-5	0	17368	0	0	9860	0	0	17348	0	0	22574	0	1	112142	0	5	35710	0	0	6392	0	0	30900	0
2	85783340	rs371032095	C	T	E	p.Val195Met	p.Val195Met	c.583G>A	missense		6	252096	0	2.38e-5	1	17344	0	0	9854	0	0	17346	0	0	22560	0	3	112006	0	0	35702	0	0	6390	0	2	30894	0
2	85786115	.	G	A	E	p.Arg100Cys	p.Arg100Cys	c.298C>T	missense		6	252428	0	2.38e-5	0	17370	0	0	9870	0	0	17348	0	0	22574	0	1	112260	0	2	35712	0	0	6394	0	3	30900	0
2	85777205	.	C	T	E	p.Arg710His	p.Arg710His	c.2129G>A	missense		6	250200	0	2.4e-5	1	17366	0	0	9866	0	0	17348	0	0	22570	0	1	110060	0	4	35712	0	0	6380	0	0	30898	0
2	85777235	.	C	A	E	p.Cys700Phe	p.Cys700Phe	c.2099G>T	missense		6	249996	0	2.4e-5	0	17366	0	0	9864	0	0	17346	0	0	22572	0	6	109860	0	0	35710	0	0	6378	0	0	30900	0
2	85777778	rs760354977	G	C	E G	p.Arg662Gly	p.Arg662Gly	c.1984C>G	missense		7	282664	0	2.48e-5	0	25880	0	0	10162	0	0	18942	0	0	26090	0	1	126800	0	6	36474	0	0	7416	0	0	30900	0
2	85779671	rs201180296	C	T	E G	p.Arg436Gln	p.Arg436Gln	c.1307G>A	missense		7	282648	0	2.48e-5	0	25870	0	0	10162	0	0	18944	0	2	26088	0	3	126798	0	0	36474	0	1	7412	0	1	30900	0
2	85780516	rs750270424	G	C	E G	p.Pro332Ala	p.Pro332Ala	c.994C>G	missense		7	282154	0	2.48e-5	0	25860	0	0	10140	0	0	18942	0	0	26084	0	7	126354	0	0	36466	0	0	7410	0	0	30898	0
2	85777714	.	C	T	E	p.Arg683His	p.Arg683His	c.2048G>A	missense		7	252406	0	2.77e-5	0	17370	0	0	9870	0	0	17348	0	0	22574	0	0	112238	0	0	35712	0	1	6394	0	6	30900	0
2	85777777	rs201869647	C	T	E	p.Arg662His	p.Arg662His	c.1985G>A	missense		7	252412	0	2.77e-5	0	17370	0	0	9870	0	3	17348	0	0	22574	0	1	112244	0	3	35712	0	0	6394	0	0	30900	0
2	85777095	rs144504936	G	T	E G	p.Pro747Thr	p.Pro747Thr	c.2239C>A	missense		8	282568	0	2.83e-5	2	25872	0	0	10162	0	0	18944	0	0	26088	0	5	126714	0	0	36474	0	1	7414	0	0	30900	0
2	85779063	rs755573189	G	A	E G	p.Ser494Leu	p.Ser494Leu	c.1481C>T	missense		8	282586	0	2.83e-5	0	25868	0	0	10160	0	0	18942	0	1	26092	0	7	126746	0	0	36470	0	0	7410	0	0	30898	0
2	85777855	rs368899866	G	C	E	p.Pro636Arg	p.Pro636Arg	c.1907C>G	missense		8	252320	0	3.17e-5	1	17366	0	0	9870	0	0	17348	0	0	22574	0	7	112158	0	0	35712	0	0	6394	0	0	30898	0
2	85780102	.	C	T	E	p.Arg416His	p.Arg416His	c.1247G>A	missense		8	252370	0	3.17e-5	0	17370	0	0	9870	0	1	17348	0	0	22574	0	4	112202	0	0	35712	0	0	6394	0	3	30900	0
2	85780465	.	G	C	E	p.Arg349Gly	p.Arg349Gly	c.1045C>G	missense		8	252370	0	3.17e-5	0	17364	0	0	9866	0	0	17348	0	0	22574	0	0	112212	0	0	35712	0	0	6394	0	8	30900	0
2	85777118	rs377054862	G	A	E G	p.Thr739Met	p.Thr739Met	c.2216C>T	missense		9	282358	0	3.19e-5	1	25872	0	0	10156	0	1	18944	0	0	26090	0	5	126514	0	2	36470	0	0	7414	0	0	30898	0
2	85777223	rs377362868	C	T	E G	p.Arg704Gln	p.Arg704Gln	c.2111G>A	missense		9	280308	0	3.21e-5	1	25882	0	0	10156	0	1	18940	0	0	26086	0	2	124474	0	2	36474	0	0	7396	0	3	30900	0
2	85778164	rs187605466	G	A	E	p.Thr591Met	p.Thr591Met	c.1772C>T	missense		9	252296	0	3.57e-5	2	17368	0	0	9868	0	0	17348	0	0	22560	0	1	112148	0	6	35710	0	0	6394	0	0	30900	0
2	85780516	.	G	T	E	p.Pro332Thr	p.Pro332Thr	c.994C>A	missense		9	251906	0	3.57e-5	0	17346	0	0	9848	0	9	17346	0	0	22570	0	0	111804	0	0	35704	0	0	6390	0	0	30898	0
2	85780568	rs202216508	C	G	E	p.Glu314Asp	p.Glu314Asp	c.942G>C	missense		9	250278	1	3.6e-5	0	17182	0	0	9792	0	0	17316	0	0	22566	0	0	110542	0	0	35664	0	0	6360	0	9	30856	1
2	85788526	rs745564526	C	T	E G	p.Arg9Gln	p.Arg9Gln	c.26G>A	missense		9	211750	0	4.25e-5	0	20580	0	0	8616	0	0	15162	0	0	19990	0	4	88772	0	2	27998	0	0	5924	0	3	24708	0
2	85788095	rs367575308	T	A	E G	p.Lys19Asn	p.Lys19Asn	c.57A>T	missense		10	282676	0	3.54e-5	0	25878	0	0	10162	0	0	18944	0	0	26088	0	10	126814	0	0	36474	0	0	7416	0	0	30900	0
2	85780434	rs200774203	C	T	E	p.Arg359His	p.Arg359His	c.1076G>A	missense		10	252332	0	3.96e-5	0	17368	0	0	9868	0	0	17348	0	0	22570	0	8	112172	0	0	35712	0	0	6394	0	2	30900	0
2	85783309	.	C	T	E	p.Gly205Asp	p.Gly205Asp	c.614G>A	missense		10	252214	0	3.96e-5	0	17346	0	0	9864	0	0	17348	0	0	22540	0	0	112120	0	10	35706	0	0	6392	0	0	30898	0
2	85780606	rs373222495	C	T	E G	p.Val302Ile	p.Val302Ile	c.904G>A	missense		11	278324	0	3.95e-5	2	25552	0	0	10032	0	0	18882	0	0	26082	0	5	123256	0	3	36386	0	0	7316	0	1	30818	0
2	85778949	rs375643655	A	G	E G	p.Ile532Thr	p.Ile532Thr	c.1595T>C	missense		12	282664	0	4.25e-5	0	25876	0	0	10162	0	0	18944	0	0	26092	0	10	126804	0	0	36474	0	2	7412	0	0	30900	0
2	85779090	rs121909676	C	T	E G	p.Arg485His	p.Arg485His	c.1454G>A	missense		12	282542	0	4.25e-5	0	25868	0	0	10154	0	0	18944	0	0	26088	0	7	126706	0	2	36470	0	0	7414	0	3	30898	0
2	85781392	rs121909683	C	T	E G	p.Val255Met	p.Val255Met	c.763G>A	missense		12	282534	0	4.25e-5	0	25876	0	0	10154	0	0	18944	0	0	26090	0	12	126684	0	0	36472	0	0	7414	0	0	30900	0
2	85780560	rs375332039	C	T	E G	p.Arg317Gln	p.Arg317Gln	c.950G>A	missense		12	280770	0	4.27e-5	1	25714	0	0	10090	0	0	18918	0	0	26080	0	7	125294	0	3	36434	0	0	7378	0	1	30862	0
2	85780578	rs369862766	C	G	E G	p.Cys311Ser	p.Cys311Ser	c.932G>C	missense		12	280104	0	4.28e-5	0	25658	0	6	10072	0	0	18908	0	0	26084	0	1	124764	0	4	36410	0	1	7360	0	0	30848	0
2	85779046	rs146811957	A	C	E G	p.Ser500Ala	p.Ser500Ala	c.1498T>G	missense		14	282602	0	4.95e-5	0	25870	0	0	10160	0	0	18944	0	0	26092	0	14	126750	0	0	36474	0	0	7412	0	0	30900	0
2	85779679	rs184476736	C	G	E G	p.Gln433His	p.Gln433His	c.1299G>C	missense		14	282654	0	4.95e-5	1	25876	0	0	10162	0	0	18944	0	0	26088	0	13	126796	0	0	36472	0	0	7416	0	0	30900	0
2	85777142	.	A	G	E	p.Val731Ala	p.Val731Ala	c.2192T>C	missense		14	251710	0	5.56e-5	0	17370	0	0	9864	0	0	17348	0	0	22574	0	9	111556	0	1	35710	0	0	6388	0	4	30900	0
2	85777747	rs145522448	C	T	E G	p.Arg672Gln	p.Arg672Gln	c.2015G>A	missense		16	282658	0	5.66e-5	11	25880	0	0	10162	0	0	18944	0	0	26092	0	1	126790	0	3	36474	0	1	7416	0	0	30900	0
2	85777820	rs375880850	C	G	E G	p.Gly648Arg	p.Gly648Arg	c.1942G>C	missense		16	282658	0	5.66e-5	0	25880	0	0	10162	0	0	18944	0	0	26088	0	16	126794	0	0	36474	0	0	7416	0	0	30900	0
2	85788015	rs201510718	G	C	E G	p.Ser46Cys	p.Ser46Cys	c.137C>G	missense		16	282682	0	5.66e-5	0	25874	0	0	10162	0	0	18942	0	0	26090	0	14	126824	0	2	36474	0	0	7416	0	0	30900	0
2	85779052	rs372161185	G	A	E	p.Arg498Cys	p.Arg498Cys	c.1492C>T	missense		16	252350	0	6.34e-5	0	17370	0	0	9868	0	3	17348	0	0	22574	0	7	112186	0	0	35712	0	0	6392	0	6	30900	0
2	85785695	rs140647479	C	T	E	p.Arg136Gln	p.Arg136Gln	c.407G>A	missense		16	252418	0	6.34e-5	2	17370	0	0	9870	0	1	17348	0	1	22574	0	11	112250	0	1	35712	0	0	6394	0	0	30900	0
2	85781365	rs750566705	G	A	E G	p.Leu264Phe	p.Leu264Phe	c.790C>T	missense		17	282584	0	6.02e-5	0	25876	0	0	10156	0	0	18942	0	0	26092	0	0	126732	0	17	36474	0	0	7412	0	0	30900	0
2	85785780	rs534786770	G	A	E G	p.Thr60Ileâ€	p.Thr60Ile	c.179C>T	missense		18	282358	0	6.37e-5	0	25790	0	0	10156	0	18	18940	0	0	26090	0	0	126632	0	0	36460	0	0	7398	0	0	30892	0
2	85780093	.	C	T	E	p.Arg419His	p.Arg419His	c.1256G>A	missense		19	252330	0	7.53e-5	0	17370	0	0	9870	0	0	17348	0	0	22574	0	0	112164	0	1	35712	0	0	6392	0	18	30900	0
2	85780464	rs146930374	C	T	E G	p.Arg349Gln	p.Arg349Gln	c.1046G>A	missense		20	282618	0	7.08e-5	0	25872	0	0	10160	0	0	18944	0	0	26092	0	15	126766	0	3	36472	0	0	7412	0	2	30900	0
2	85780570	rs753122975	CAG	C	E G	p.Pro313ArgfsTer33	p.Pro313ArgfsTer33	c.938_939delCT	frameshift		23	280414	0	8.2e-5	0	25692	0	2	10080	0	3	18910	0	2	26084	0	12	125006	0	1	36414	0	1	7372	0	2	30856	0
2	85786055	.	T	C	E	p.Thr120Ala	p.Thr120Ala	c.358A>G	missense		23	252420	0	9.11e-5	0	17370	0	0	9870	0	0	17348	0	0	22572	0	3	112254	0	0	35712	0	1	6394	0	19	30900	0
2	85781322	rs139689026	A	G	E G	p.Ile278Thr	p.Ile278Thr	c.833T>C	missense		24	282644	0	8.49e-5	10	25876	0	0	10162	0	0	18944	0	0	26092	0	2	126782	0	2	36474	0	0	7414	0	10	30900	0
2	85777080	rs201917261	C	G	E G	p.Asp752His	p.Asp752His	c.2254G>C	missense		38	282578	0	1.34e-4	0	25870	0	17	10160	0	0	18944	0	0	26088	0	1	126728	0	20	36474	0	0	7414	0	0	30900	0
2	85777681	rs140098905	C	T	E G	p.Arg694His	p.Arg694His	c.2081G>A	missense		40	282644	0	1.42e-4	1	25872	0	16	10156	0	1	18944	0	0	26092	0	12	126796	0	4	36472	0	2	7412	0	4	30900	0
2	85782632	rs771270558	G	A	E G	p.Arg234Trp	p.Arg234Trp	c.700C>T	missense		43	282648	0	1.52e-4	0	25882	0	0	10160	0	0	18944	0	2	26090	0	16	126788	0	9	36472	0	1	7412	0	15	30900	0
2	85777861	rs55778564	A	G	E G	p.Leu634Pro	p.Leu634Pro	c.1901T>C	missense		44	282536	0	1.56e-4	5	25858	0	0	10162	0	0	18944	0	0	26088	0	37	126700	0	1	36472	0	1	7414	0	0	30898	0
2	85779591	.	G	A	E	p.Pro463Ser	p.Pro463Ser	c.1387C>T	missense		45	252420	0	1.78e-4	1	17370	0	0	9870	0	0	17348	0	0	22574	0	1	112250	0	0	35712	0	0	6396	0	43	30900	0
2	85779623	rs144429522	C	G	E G	p.Ser452Thr	p.Ser452Thr	c.1355G>C	missense		61	282664	0	2.16e-4	3	25872	0	0	10160	0	0	18940	0	0	26090	0	53	126814	0	1	36474	0	4	7414	0	0	30900	0
2	85781325	rs189625169	G	C	E G	p.Ser277Cys	p.Ser277Cys	c.830C>G	missense		67	282622	0	2.37e-4	0	25872	0	0	10162	0	67	18944	0	0	26092	0	0	126764	0	0	36474	0	0	7414	0	0	30900	0
2	85779600	rs149078813	C	T	E G	p.Val460Ile	p.Val460Ile	c.1378G>A	missense		75	282670	0	2.65e-4	0	25866	0	0	10160	0	74	18942	0	0	26092	0	0	126820	0	1	36474	0	0	7416	0	0	30900	0
2	85788514	rs182110354	C	A	E G	p.Ser13Ile	p.Ser13Ile	c.38G>T	missense		80	211350	0	3.79e-4	72	20622	0	0	8638	0	1	15136	0	0	20028	0	0	88404	0	4	27976	0	3	5906	0	0	24640	0
2	85780132	rs139574592	C	T	E G	p.Arg406His	p.Arg406His	c.1217G>A	missense		101	282622	0	3.59e-4	6	25878	0	0	10160	0	1	18944	0	0	26090	0	85	126764	0	5	36474	0	4	7412	0	0	30900	0
2	85788061	rs74843621	C	T	E G	p.Asp31Asn	p.Asp31Asn	c.91G>A	missense		109	282686	0	3.86e-4	103	25878	0	0	10162	0	0	18942	0	0	26090	0	0	126826	0	6	36474	0	0	7414	0	0	30900	0
2	85785573	rs149039591	T	C	E G	p.Asn177Asp	p.Asn177Asp	c.529A>G	missense		272	282662	2	9.62e-4	2	25878	0	156	10160	2	0	18938	0	6	26090	0	86	126808	0	5	36474	0	17	7414	0	0	30900	0
2	85778964	rs78504541	G	A	E G	p.Thr527Ile	p.Thr527Ile	c.1580C>T	missense		275	282650	0	9.73e-4	259	25882	0	0	10162	0	0	18944	0	0	26092	0	0	126782	0	10	36474	0	3	7414	0	3	30900	0
2	85777856	rs61733105	G	T	E	p.Pro636Thr	p.Pro636Thr	c.1906C>A	missense		302	252310	4	1.2e-3	1	17366	0	79	9870	1	0	17348	0	3	22574	0	118	112148	2	73	35710	0	13	6396	0	15	30898	1
2	85780536	rs699664	C	T	E G	p.Arg325Gln	p.Arg325Gln	c.974G>A	missense		90668	281576	16495	3.22e-1	16241	25802	5094	2695	10114	342	6137	18934	991	8509	26082	1400	41107	125938	6822	8265	36428	994	2263	7396	340	5451	30882	512
