# Supplementary material for: GGCX-Associated Phenotypes: An Overview in Search of Genotype-Phenotype Correlations
Source: Int J Mol Sci. 2017 Jan 25;18(2):240. doi: 10.3390/ijms18020240 (PMC5343777; doi:10.3390/ijms18020240)
Supplement: Supplementary file 1 [file ijms-18-00240-s001.zip › Table S2-GGCX paper_ExclusionCriteria_20161214.xlsx]

## Sheet: pubmed_result
Title,URL,Description,Details,ShortDetails,Resource,Type,Identifiers,Db,EntrezUID,Properties
Characterization of vitamin K-dependent carboxylase mutations that cause bleeding and nonbleeding disorders.,"/pubmed/26758921","Tie JK, Carneiro JD, Jin DY, Martinhago CD, Vermeer C, Stafford DW.","Blood. 2016 Apr 14
Efficiency of exome sequencing for the molecular diagnosis of pseudoxanthoma elasticum.,"/pubmed/25264593","Hosen MJ, Van Nieuwerburgh F, Steyaert W, Deforce D, Martin L, Leftheriotis G, De Paepe A, Coucke PJ, Vanakker OM.","J Invest Dermatol. 2015 Apr
Bleeding and non-bleeding phenotypes in patients with GGCX gene mutations.,"/pubmed/25151188","Watzka M, Geisen C, Scheer M, Wieland R, Wiegering V, DÃ¶rner T, Laws HJ, GÃ¼mrÃ¼k F, Hanalioglu S, Unal S, Albayrak D, Oldenburg J.","Thromb Res. 2014 Oct
The Conundrum of "Warfarin Hypersensitivity": Prolonged Partial Thromboplastin Time From Factor IX Propeptide Mutation.,"/pubmed/24832385","Sekhri A, Lisinschi A, Furqan M, Palaniswamy C, Mukhi N, Gupta R, Nelson JC.","Am J Ther. 2016 May-Jun
Retinitis pigmentosa, cutis laxa, and pseudoxanthoma elasticum-like skin manifestations associated with GGCX mutations.,"/pubmed/24739904","Kariminejad A, Bozorgmehr B, Najafi A, Khoshaeen A, Ghalandari M, Najmabadi H, Kariminejad MH, Vanakker OM, Hosen MJ, Malfait F, Quaglino D, Florijn RJ, Bergen AA, Hennekam RC.","J Invest Dermatol. 2014 Sep
Liver-specific Î³-glutamyl carboxylase-deficient mice display bleeding diathesis and short life span.,"/pubmed/24520408","Azuma K, Tsukui T, Ikeda K, Shiba S, Nakagawa K, Okano T, Urano T, Horie-Inoue K, Ouchi Y, Ikawa M, Inoue S.","PLoS One. 2014 Feb 10
Copy number variation and warfarin dosing: evaluation of CYP2C9, VKORC1, CYP4F2, GGCX and CALU.,"/pubmed/22188360","Scott SA, Patel M, Martis S, Lubitz SA, van der Zee S, Yoo C, Edelmann L, Halperin JL, Desnick RJ.","Pharmacogenomics. 2012 Feb
The vitamin K-dependent carboxylase generates Î³-carboxylated glutamates by using CO2 to facilitate glutamate deprotonation in a concerted mechanism that drives catalysis.,"/pubmed/21896484","Rishavy MA, Hallgren KW, Berkner KL.","J Biol Chem. 2011 Dec 30
Effects of CYP4F2 and GGCX genetic variants on maintenance warfarin dose in a multi-ethnic Asian population.,"/pubmed/21475774","Chan SL, Goh BC, Chia KS, Chuah B, Wong A, Lim R, Lee SC.","Thromb Haemost. 2011 Jun
A hetero-dimer model for concerted action of vitamin K carboxylase and vitamin K reductase in vitamin K cycle.,"/pubmed/21453708","Wu S, Liu S, Davis CH, Stafford DW, Kulman JD, Pedersen LG.","J Theor Biol. 2011 Jun 21
Novel phenotype and Î³-glutamyl carboxylase mutations in combined deficiency of vitamin K-dependent coagulation factors.,"/pubmed/21435120","Lunghi B, Redaelli R, Caimi TM, Corno AR, Bernardi F, Marchetti G.","Haemophilia. 2011 Sep
The association of protein S Tokushima-K196E with a risk of deep vein thrombosis.,"/pubmed/20811787","Ikejiri M, Wada H, Sakamoto Y, Ito N, Nishioka J, Nakatani K, Tsuji A, Yamada N, Nakamura M, Ito M, Nobori T.","Int J Hematol. 2010 Sep
Modifier genes in pseudoxanthoma elasticum: novel insights from the Ggcx mouse model.,"/pubmed/20148239","Hovnanian A.","J Mol Med (Berl). 2010 Feb
Genetic mutation of vitamin K-dependent gamma-glutamyl carboxylase domain in patients with calcium oxalate urolithiasis.,"/pubmed/19821094","Qiao J, Wang T, Yang J, Liu J, Gong X, Guo X, Wang S, Ye Z.","J Huazhong Univ Sci Technolog Med Sci. 2009 Oct
The mineralization phenotype in Abcc6 ( -/- ) mice is affected by Ggcx gene deficiency and genetic background--a model for pseudoxanthoma elasticum.,"/pubmed/19784827","Li Q, Uitto J.","J Mol Med (Berl). 2010 Feb
Novel splice site mutations in the gamma glutamyl carboxylase gene in a child with congenital combined deficiency of the vitamin K-dependent coagulation factors (VKCFD).,"/pubmed/19340858","Titapiwatanakun R, Rodriguez V, Middha S, Dukek BA, Pruthi RK.","Pediatr Blood Cancer. 2009 Jul
Co-existent pseudoxanthoma elasticum and vitamin K-dependent coagulation factor deficiency: compound heterozygosity for mutations in the GGCX gene.,"/pubmed/19116367","Li Q, Schurgers LJ, Smith AC, Tsokos M, Uitto J, Cowen EW.","Am J Pathol. 2009 Feb
Mutations in the GGCX and ABCC6 genes in a family with pseudoxanthoma elasticum-like phenotypes.,"/pubmed/18800149","Li Q, Grange DK, Armstrong NL, Whelan AJ, Hurley MY, Rishavy MA, Hallgren KW, Berkner KL, Schurgers LJ, Jiang Q, Uitto J.","J Invest Dermatol. 2009 Mar
Insight into the coupling mechanism of the vitamin K-dependent carboxylase: mutation of histidine 160 disrupts glutamic acid carbanion formation and efficient coupling of vitamin K epoxidation to glutamic acid carboxylation.,"/pubmed/18717596","Rishavy MA, Berkner KL.","Biochemistry. 2008 Sep 16
Does the absence of ABCC6 (multidrug resistance protein 6) in patients with Pseudoxanthoma elasticum prevent the liver from providing sufficient vitamin K to the periphery?,"/pubmed/18469514","Borst P, van de Wetering K, Schlingemann R.","Cell Cycle. 2008 Jun 1
Vitamin K-dependent gamma-glutamylcarboxylation: an ancient posttranslational modification.,"/pubmed/18374194","Bandyopadhyay PK.","Vitam Horm. 2008
Fatal hemorrhage in mice lacking gamma-glutamyl carboxylase.,"/pubmed/17327402","Zhu A, Sun H, Raymond RM Jr, Furie BC, Furie B, Bronstein M, Kaufman RJ, Westrick R, Ginsburg D.","Blood. 2007 Jun 15
Identification of the N-linked glycosylation sites of vitamin K-dependent carboxylase and effect of glycosylation on carboxylase function.,"/pubmed/17144668","Tie JK, Zheng MY, Pope RM, Straight DL, Stafford DW.","Biochemistry. 2006 Dec 12
Genotypes of vitamin K epoxide reductase, gamma-glutamyl carboxylase, and cytochrome P450 2C9 as determinants of daily warfarin dose in Japanese patients.,"/pubmed/17049586","Kimura R, Miyashita K, Kokubo Y, Akaiwa Y, Otsubo R, Nagatsuka K, Otsuki T, Okayama A, Minematsu K, Naritomi H, Honda S, Tomoike H, Miyata T.","Thromb Res. 2007
Founder mutation Arg485Pro led to recurrent compound heterozygous GGCX genotypes in two German patients with VKCFD type 1.,"/pubmed/16905958","Rost S, Geisen C, Fregin A, Seifried E, MÃ¼ller CR, Oldenburg J.","Blood Coagul Fibrinolysis. 2006 Sep
Truncated gamma-glutamyl carboxylase in rambouillet sheep.,"/pubmed/16846984","Johnson JS, Laegreid WS, Basaraba RJ, Baker DC.","Vet Pathol. 2006 Jul
Compound heterozygosity of novel missense mutations in the gamma-glutamyl-carboxylase gene causes hereditary combined vitamin K-dependent coagulation factor deficiency.,"/pubmed/16720838","Darghouth D, Hallgren KW, Shtofman RL, Mrad A, Gharbi Y, Maherzi A, Kastally R, LeRicousse S, Berkner KL, Rosa JP.","Blood. 2006 Sep 15
Biochemical characterization of Drosophila gamma-glutamyl carboxylase and its role in fly development.,"/pubmed/16640725","Bandyopadhyay PK, Clark K, Stevenson BJ, Rivier JE, Olivera BM, Golic KG, Rong YS.","Insect Mol Biol. 2006 Apr
Chemical modification of cysteine residues is a misleading indicator of their status as active site residues in the vitamin K-dependent gamma-glutamyl carboxylation reaction.,"/pubmed/15492002","Tie JK, Jin DY, Loiselle DR, Pope RM, Straight DL, Stafford DW.","J Biol Chem. 2004 Dec 24
Familial multiple coagulation factor deficiencies: new biologic insight from rare genetic bleeding disorders.,"/pubmed/15333032","Zhang B, Ginsburg D.","J Thromb Haemost. 2004 Sep
Compound heterozygous mutations in the gamma-glutamyl carboxylase gene cause combined deficiency of all vitamin K-dependent blood coagulation factors.,"/pubmed/15287948","Rost S, Fregin A, Koch D, Compes M, MÃ¼ller CR, Oldenburg J.","Br J Haematol. 2004 Aug
Characteristics of recombinant W501S mutated human gamma-glutamyl carboxylase.,"/pubmed/15102014","Soute BA, Jin DY, Spronk HM, Mutucumarana VP, Lin PJ, Hackeng TM, Stafford DW, Vermeer C.","J Thromb Haemost. 2004 Apr
Association of pharmacokinetic (CYP2C9) and pharmacodynamic (factors II, VII, IX, and X; proteins S and C; and gamma-glutamyl carboxylase) gene variants with warfarin sensitivity.,"/pubmed/14656880","Shikata E, Ieiri I, Ishiguro S, Aono H, Inoue K, Koide T, Ohgi S, Otsubo K.","Blood. 2004 Apr 1
Four factor deficiency.,"/pubmed/14567538","Thomas A, Stirling D.","Blood Coagul Fibrinolysis. 2003 Jun
A conserved region of human vitamin K-dependent carboxylase between residues 393 and 404 is important for its interaction with the glutamate substrate.,"/pubmed/12968027","Mutucumarana VP, Acher F, Straight DL, Jin DY, Stafford DW.","J Biol Chem. 2003 Nov 21
Determination of disulfide bond assignment of human vitamin K-dependent gamma-glutamyl carboxylase by matrix-assisted laser desorption/ionization time-of-flight mass spectrometry.,"/pubmed/12963724","Tie JK, Mutucumarana VP, Straight DL, Carrick KL, Pope RM, Stafford DW.","J Biol Chem. 2003 Nov 14
The vitamin K-dependent gamma-glutamyl carboxylase gene contains a TATA-less promoter with a novel upstream regulatory element.,"/pubmed/12714491","Romero EE, Marvi U, Niman ZE, Roth DA.","Blood. 2003 Aug 15
The putative vitamin K-dependent gamma-glutamyl carboxylase internal propeptide appears to be the propeptide binding site.,"/pubmed/12034728","Lin PJ, Jin DY, Tie JK, Presnell SR, Straight DL, Stafford DW.","J Biol Chem. 2002 Aug 9
Congenital combined deficiencies of all vitamin K-dependent coagulation factors.,"/pubmed/11816728","Mousallem M, Spronk HM, Sacy R, Hakime N, Soute BA.","Thromb Haemost. 2001 Nov
Tethered processivity of the vitamin K-dependent carboxylase: factor IX is efficiently modified in a mechanism which distinguishes Gla's from Glu's and which accounts for comprehensive carboxylation in vivo.,"/pubmed/11513608","Stenina O, Pudota BN, McNally BA, Hommema EL, Berkner KL.","Biochemistry. 2001 Aug 28
Identification of the vitamin K-dependent carboxylase active site: Cys-99 and Cys-450 are required for both epoxidation and carboxylation.,"/pubmed/11087858","Pudota BN, Miyagi M, Hallgren KW, West KA, Crabb JW, Misono KS, Berkner KL.","Proc Natl Acad Sci U S A. 2000 Nov 21
Novel mutation in the gamma-glutamyl carboxylase gene resulting in congenital combined deficiency of all vitamin K-dependent blood coagulation factors.,"/pubmed/11071668","Spronk HM, Farah RA, Buchanan GR, Vermeer C, Soute BA.","Blood. 2000 Nov 15
Expression and characterization of the naturally occurring mutation L394R in human gamma-glutamyl carboxylase.,"/pubmed/10934213","Mutucumarana VP, Stafford DW, Stanley TB, Jin DY, Solera J, Brenner B, Azerad R, Wu SM.","J Biol Chem. 2000 Oct 20
Amino acids responsible for reduced affinities of vitamin K-dependent propeptides for the carboxylase.,"/pubmed/10569955","Stanley TB, Humphries J, High KA, Stafford DW.","Biochemistry. 1999 Nov 23
A missense mutation in gamma-glutamyl carboxylase gene causes combined deficiency of all vitamin K-dependent blood coagulation factors.,"/pubmed/9845520","Brenner B, SÃ¡nchez-Vega B, Wu SM, Lanir N, Stafford DW, Solera J.","Blood. 1998 Dec 15
Identification of the five hydrophilic residues (Lys-217, Lys-218, Arg-359, His-360, and Arg-513) essential for the structure and activity of vitamin K-dependent carboxylase.,"/pubmed/9790901","Shimizu A, Sugiura I, Matsushita T, Kojima T, Hirai M, Saito H.","Biochem Biophys Res Commun. 1998 Oct 9
A mutation in the propeptide of Factor IX leads to warfarin sensitivity by a novel mechanism.,"/pubmed/8833911","Chu K, Wu SM, Stanley T, Stafford DW, High KA.","J Clin Invest. 1996 Oct 1
Mutagenesis of vitamin K-dependent carboxylase demonstrates a carboxyl terminus-mediated interaction with vitamin K hydroquinone.,"/pubmed/7890642","Roth DA, Whirl ML, Velazquez-Estades LJ, Walsh CT, Furie B, Furie BC.","J Biol Chem. 1995 Mar 10
Protein engineering of the propeptide of human factor IX.,"/pubmed/1857716","Handford PA, Winship PR, Brownlee GG.","Protein Eng. 1991 Feb
Identification of amino acids in the gamma-carboxylation recognition site on the propeptide of prothrombin.,"/pubmed/2373701","Huber P, Schmitz T, Griffin J, Jacobs M, Walsh C, Furie B, Furie BC.","J Biol Chem. 1990 Jul 25
The propeptide region of clotting factor IX is a signal for a vitamin K dependent carboxylase: evidence from protein engineering of amino acid -4.,"/pubmed/3684602","Galeffi P, Brownlee GG.","Nucleic Acids Res. 1987 Nov 25
Molecular basis of hemophilia B: a defective enzyme due to an unprocessed propeptide is caused by a point mutation in the factor IX precursor.,"/pubmed/3461460","Diuguid DL, Rabiet MJ, Furie BC, Liebman HA, Furie B.","Proc Natl Acad Sci U S A. 1986 Aug
MANUALLY ADDED PAPERS
Vanakker 2007
Dargouth 2009
D. Darghouth, K.W. Hallgren, I. Odile, A. Bazaa, K.L. Berkner, J.P. Rosa, et al.
Compound heterozygosity of a W493C substitution and R704/premature stop codon within the gamma-glutamyl carboxylase in combined vitamin K-dependent coagulation factor deficiency in a french family
Blood, 114 (2009), p. 1302
Goldsmith 1982 7085873

## Sheet: overview papers
Article	PMID	Included	Excluded	Rationale exclusion
				basic research	in vivo GGCX KO model	no relevant phenotype	warfarin
Dasi et al. (2016	27681307	x
Tie et al. (2016)	26758921	x
Hosen et al. (2015)	25264593	x
Watzka et al. (2014)	25151188	x
Sekhri et al. (2016	24832385		x	x
Kariminejad et al. 2014)	24739904	x
Azuma et al. (2014)	24520408		x		x
Scott et al. (2012)	22188360		x				x
Rishavy et al. (2011)	21896484		x	x
Chan et al. (2011)	21475774		x				x
Wu et al. (2011)	21453708		x	x
Lunghi et al. (2011)	21435120	x
Ikejiri et al. 2010	20811787		x			x
Hovnanian et al. (2010)	20148239		x		x
Qiao et al. (2009)	19821094		x			x
Li et al. (2010)	19784827		x		x
Titapiwatanakun et al. (2009)	19340858	x
Li et al. (2009)	19116367	x
Li et al. (2009)	18800149	x
Rishavy et al. (2008)	18717596		x	x
Borst et al. (2008)	18469514		x	x
Bandyopadhyay et al. (2008)	18374194		x	x
Zhu et al. (2007)	17327402		x		x
Tie et al. (2006)	17144668		x	x
Kimura et al. (2007)	17049586		x				x
Rost et al. (2006)	16905958	x
Johnson et al. (2006)	16846984		x		x
Darghouth et al. (2006)	16720838	x
Bandyopadhyay et al. (2006)	16640725		x	x
Tie et al. (2004)	15492002		x	x
Zhang et al. (2004)	15333032		x	x
Rost et al. (2004)	15287948	x
Soute et al. (2004)	15102014		x	x
Shikata et al. (2004)	14656880		x				x
Thomas et al. (2003)	14567538	x
Mutucumarana et al. (2003)	12968027		x	x
Tie et al. (2003)	12963724		x	x
Romero et al. (2003)	12714491		x	x
Lin et al. (2002	12034728		x	x
Moussalem et al. (2001)	11816728	x
Stenina et al. (2001)	11513608		x	x
Pudota et al. (2000)	11087858		x	x
Spronk et al. (2000)	11071668	x
Mutucumarana et al. (2000)	10934213		x	x
Stanley et al. (1999)	10569955		x	x
Brenner et al. (1998)	9845520	x
Shimizu et al. (1998)	9790901		x	x
Chu et al. (1996)	8833911		x	x
Roth et al. (1995)	7890642		x	x
Handford et al. (1991)	1857716		x	x
Huber et al. (1990)	2373701		x	x
Galeffi et al. (1987)	3684602		x	x
Diuguid et al. (1986)	3461460		x			x
Manually added
Darghouth et al. (2009)	ABSTRACT	x
Vanakker et al. (2007)	17110937	x
Goldsmith et al. (1982)	7085873	x
